# Supplementary material for: Phenolic Profiling for Traceability of Vanilla ×tahitensis
Source: Front Plant Sci. 2017 Oct 12;8:1746. doi: 10.3389/fpls.2017.01746 (PMC5644282; doi:10.3389/fpls.2017.01746)
Supplement: Supplementary Table 1 — A full list of the 260 phenolic compounds is provided. [file DataSheet1.XLSX]

## Sheet: Foglio1
Supplementary table 1
class	Compound	[HAAP]	[HAAP+TAHITI]	[PNG]	Composite spectrum
Flavonoids	6-Prenylnaringenin	-0.0121664	-0.0286873	0.0350361	(340.12595, 5143.844)(341.1386, 528750.2)(342.1416, 116846.64)(343.1408, 35307.06)(344.13895, 7607.671)(345.13232, 837.78)(363.11844, 4764.41)
Flavonoids	Pelargonidin 3,5-O-diglucoside	-1.02742	-0.313316	-1.66201	(595.1653, 47428.89)(596.1697, 15188.2705)(597.1727, 4792.585)(598.17456, 718.4672)(599.1697, 204.35)(618.15173, 13196.431)(619.15875, 4716.0957)(620.1623, 1053.7583)
Flavonoids	Pelargonidin 3-O-rutinoside	-0.415813	0.147052	-0.246384	(579.1702, 102566.74)(580.1741, 31691.814)(581.1771, 9094.475)(582.1819, 3168.0852)(583.1959, 782.81)(602.15625, 16805.95)(603.1613, 5617.7124)
Flavonoids	Cirsilineol	-0.641632	0.740984	-0.139464	(344.0859, 1940.0964)(345.097, 113964.164)(346.10065, 23282.432)(347.10635, 6044.2544)(348.10855, 1053.4154)(367.08072, 8637.143)(368.08298, 2320.5063)(369.08817, 2199.2183)
Flavonoids	Cyanidin 3-O-(6''-p-coumaroyl-glucoside)	-1.61656	-7.33795	-1.2659	(595.1447, 10730.52)(596.1485, 2937.8098)(597.15247, 421.24625)(598.14197, 125.56)(596.1548, 8061.93)(597.1558, 2848.56)(598.1604, 1675.36)
Flavonoids	6,8-Dihydroxykaempferol	-1.44313	-3.614	-10.2307	(321.05957, 71582.59)(322.0638, 9963.51)(343.04382, 814.785)(344.04572, 199.91)
Flavonoids	(+)-Catechin	-11.2574	-7.59776	-1.36402	(290.07626, 5942.4814)(291.08618, 26435.951)(292.09067, 5025.8555)(293.08972, 2169.076)(294.10083, 346.03598)(313.07108, 7630.941)(314.07135, 1443.7802)
Flavonoids	Isorhamnetin	0.0191051	0.268366	-1.68281	(316.05664, 2506.3713)(317.06586, 534194.5)(318.06915, 93683.7)(319.07605, 23220.43)(320.0838, 3861.4094)(321.08337, 393.20334)(339.04785, 110644.58)(340.05133, 20448.35)(341.0572, 1684.38)
Flavonoids	Naringenin	0.484881	0.209595	0.333102	(273.0759, 163331.05)(274.0794, 28568.23)(275.0859, 5360.661)(276.08682, 1336.5779)(295.0581, 5183.1484)(296.0609, 1654.462)
Flavonoids	Pelargonidin 3-O-arabinoside	0.142578	-0.813572	-15.8401	(403.10406, 59112.44)(404.1083, 12890.851)(405.09552, 7146.326)(406.09982, 2044.6499)(426.08774, 1582.6129)(427.08417, 3020.62)
Flavonoids	Kaempferide	0.0146639	1.7952	-0.950866	(300.06183, 1627.2988)(301.07092, 751381.44)(302.07416, 128010.7)(303.07806, 22644.404)(304.08035, 3053.3645)(305.0806, 601.26)(323.05203, 743.9215)(324.05347, 226.49364)(325.0445, 125.41)
Flavonoids	6-Geranylnaringenin	1.52913	-8.32631	-15.6074	(408.18906, 262.5675)(409.1952, 180.93)(410.1776, 453.76)(409.1992, 465.92)(431.18497, 22158.152)(432.18695, 7513.1143)(433.1903, 2177.8555)(434.1819, 307.10498)
Flavonoids	Delphinidin 3-O-feruloyl-glucoside	-0.0595863	-1.75536	0.22068	(641.1475, 9840.656)(642.1511, 2491.3774)(643.15515, 333.67517)(644.1347, 47.71)(664.1448, 89.75)(665.1457, 384.99)
Flavonoids	Isorhamnetin 3-O-galactoside	0.481117	0.197966	-7.83104	(478.1093, 123.39)(479.11926, 18402.19)(480.12357, 6055.965)(481.1264, 3348.2856)(482.13348, 1762.62)(501.1009, 56409.285)(502.10504, 12647.508)(503.10715, 6832.1426)(504.11014, 907.41)(505.12, 653.97)
Flavonoids	Kaempferol	0.572831	0.107875	-0.835636	(286.04395, 3775.9639)(287.0552, 1495354.6)(288.0586, 231903.53)(289.0619, 37355.934)(290.0648, 4407.4595)(291.0682, 661.28)(309.03696, 94096.47)(310.04034, 16011.863)(311.0494, 3063.8718)
Flavonoids	Phloridzin	0.131927	-3.19624	0.252998	(436.13425, 982.2525)(437.14142, 17941.777)(438.14365, 9141.947)(439.13144, 12552.106)(440.13696, 4102.085)(441.1399, 3090.1375)(459.12643, 133361.88)(460.13092, 33382.652)(461.1341, 8565.75)(462.13632, 1326.5316)(463.1238, 512.56)
Flavonoids	Peonidin	-0.0508621	1.85733	-1.09076	(301.0709, 737405.2)(302.07416, 125703.16)(303.07776, 21824.605)(304.0794, 2972.4797)(324.05765, 359.55835)
Flavonoids	Delphinidin 3-O-(6''-acetyl-galactoside)	-1.21221	0.103249	-2.24367	(507.11148, 75294.87)(508.11612, 18153.078)(509.1231, 7256.7485)(510.1173, 467.53998)(530.0983, 1866.2083)(531.09625, 510.74066)(532.1, 144.745)
Flavonoids	Dihydroquercetin 3-O-rhamnoside	-0.020871	-8.68297	-1.86213	(450.11508, 3528.2332)(451.1152, 4150.7803)(452.0969, 218.78)(451.12418, 7612.299)(452.1312, 2286.9636)(453.12582, 4256.6743)(454.13293, 1185.2949)(473.10538, 76509.04)(474.11078, 18700.527)(475.1144, 5920.654)(476.11877, 728.96893)
Flavonoids	(+)-Catechin 3-O-glucose	8.35159	0.530282	-6.67586	(452.12836, 1201.44)(453.13858, 21236.854)(454.1481, 5281.85)(455.14145, 1943.095)(475.12045, 17560.29)(476.1258, 4256.825)(477.1248, 730.81177)(478.1194, 215.77666)
Flavonoids	Myricetin	-1.42356	-10.8166	1.76023	(318.0366, 4906.56)(319.03772, 1050.855)(320.053, 167.81)(319.0442, 54790.36)(320.04654, 6574.8057)(321.05032, 1593.482)(322.0517, 188.33)(341.02762, 93397.93)(342.0312, 16868.523)(343.03094, 5694.6763)(344.0346, 377.0)
Flavonoids	Phloretin 2'-O-xylosyl-glucoside	0.862126	-2.74923	-12.3488	(568.175, 422.6275)(569.17804, 637.98663)(570.1645, 674.29)(569.18884, 2715.0923)(570.19257, 2013.3849)(571.194, 341.94)(591.1681, 35985.85)(592.17303, 11431.857)(593.1747, 4103.496)(594.1776, 2090.4775)
Flavonoids	Pelargonidin 3-O-sambubioside	1.49661	1.59308	-0.230314	(565.15466, 5075.81)(566.157, 1922.115)(567.1576, 2140.99)(588.1531, 909.81)(589.1516, 1681.82)
Flavonoids	Naringenin 7-O-glucoside	0.541697	-6.14408	0.178845	(434.11923, 753.712)(435.11374, 2062.9934)(436.1112, 526.21497)(435.12964, 7910.718)(436.1378, 5763.2773)(437.12985, 6063.1025)(438.1195, 680.33)(457.11035, 196365.53)(458.11423, 46932.75)(459.11832, 14667.255)(460.1283, 3368.9067)(461.11707, 591.735)
Flavonoids	Chrysoeriol 7-O-glucoside	4.899	-0.0604296	10.2985	(462.11926, 194.5)(463.1229, 25451.861)(464.12842, 6878.599)(465.12915, 4016.07)(485.1092, 2564.72)
Flavonoids	Dihydromyricetin 3-O-rhamnoside	5.22693	3.4691	-0.230314	(467.1172, 17353.686)(468.12683, 4731.745)(469.1328, 1884.5133)(489.0999, 3262.63)(490.10126, 706.435)(491.1019, 288.13)
Flavonoids	6''-O-Acetylgenistin	1.67468	-4.36417	-12.5906	(474.1216, 2322.7651)(475.12213, 19713.885)(476.12772, 4784.297)(477.12546, 779.85004)(478.1275, 231.6625)(497.1066, 8314.72)(498.1093, 2226.2)(499.1079, 574.37)
Flavonoids	Malvidin 3-O-(6''-p-coumaroyl-glucoside)	8.23488	6.18864	3.33099	(639.16986, 14913.095)(640.1748, 5622.812)(641.17706, 2412.291)(662.1579, 663.03876)(663.1571, 1040.9957)(664.1485, 165.51)
Flavonoids	Malvidin 3-O-arabinoside	4.45155	-0.0604296	10.4674	(463.1227, 22594.775)(464.12875, 5953.9067)(465.1301, 3276.69)(486.1155, 719.59)
Flavonoids	(+)-Catechin 3-O-gallate	-0.116991	-0.06715	-2.24573	(442.087, 251.39497)(443.09525, 46340.477)(444.09955, 10743.613)(445.105, 3687.491)(446.10666, 369.99585)(465.08218, 7071.678)(466.08603, 2259.3206)(467.0925, 537.1508)
Flavonoids	Formononetin	0.279412	1.05902	-1.87631	(268.07184, 5873.387)(269.07266, 4213.3267)(270.0742, 641.76)(269.08102, 186944.38)(270.08444, 34876.53)(271.09177, 12489.384)(272.09433, 1337.2482)(291.06305, 966.26855)
Flavonoids	Phloretin	-0.0107409	-0.659645	1.21709	(274.08304, 38774.957)(275.0915, 506398.78)(276.09476, 85290.66)(277.0971, 17330.807)(278.09964, 2508.9155)(297.07315, 3231.9324)(298.07608, 1118.7484)(299.0866, 8685.03)
Flavonoids	Apigenin 7-O-apiosyl-glucoside	1.46995	5.11142	-0.230314	(587.1349, 8040.605)(588.1392, 2432.6802)(589.15027, 755.81)(590.1397, 105.5)
Flavonoids	7,3',4'-Trihydroxyflavone	0.374258	0.742282	-2.76325	(270.05203, 2896.0828)(271.0319, 130.91)(271.06042, 558158.56)(272.06354, 93198.055)(273.06958, 26760.992)(274.0757, 4609.0444)(293.04123, 462.29004)
Flavonoids	Hesperetin	0.351289	-0.243855	-0.0338318	(302.07794, 9772.374)(303.0865, 1424327.8)(304.08984, 246774.3)(305.093, 47899.71)(306.0944, 7464.8394)(307.0868, 1116.96)(325.07092, 8443.127)(326.07227, 2034.0475)(327.0824, 3252.15)
Flavonoids	Petunidin 3-O-rutinoside	-4.37895	0.675764	-16.2101	(625.1763, 7489.885)(626.1803, 2776.5464)(627.18195, 1375.1501)(628.178, 202.98332)(626.1877, 3221.2)(627.1801, 1105.18)(628.1797, 369.69)(648.1656, 1630.7017)(649.1666, 957.64264)
Flavonoids	Eriodictyol	0.558746	0.264156	-1.24475	(288.05978, 2695.1875)(289.0709, 535823.25)(290.07416, 92811.3)(291.07785, 20912.373)(292.083, 3285.7688)(311.0528, 99388.87)(312.05637, 18600.707)(313.06534, 6268.01)
Flavonoids	3,7-Dimethylquercetin	-0.201537	0.957253	-0.297806	(330.07037, 2563.6538)(331.08127, 178671.8)(332.0842, 36411.555)(333.08908, 7163.793)(334.09344, 1098.5471)(353.06357, 16593.541)(354.06586, 6140.747)(355.0691, 10142.46)(356.0719, 1567.585)(357.0594, 157.51)
Flavonoids	Isorhamnetin 3-O-glucuronide	9.18771	-4.10596	-2.32051	(492.08875, 380.4525)(493.09543, 21613.973)(494.102, 5025.5225)(495.10144, 1601.9473)(496.0985, 294.22)(515.0803, 964.63666)(516.0813, 327.3867)(517.0668, 392.44)
Flavonoids	Nobiletin	7.42094	13.1172	-0.384481	(402.135, 3435.88)(403.13504, 2483.5618)(404.14606, 238.3475)(405.12897, 4012.7349)(425.1217, 37034.824)(426.12567, 9397.775)(427.13153, 4295.7217)(428.134, 941.965)
Flavonoids	Myricetin 3-O-glucoside	4.43752	4.81957	-0.259794	(481.09738, 9040.878)(482.10132, 1865.0449)(483.1042, 780.4225)
Flavonoids	(-)-Epigallocatechin	2.38883	-9.29744	7.91747	(307.08173, 34673.973)(308.0859, 5756.589)(329.064, 28131.385)(330.0672, 5388.6016)(331.07886, 1282.01)(332.0763, 242.17)
Flavonoids	6-Hydroxyluteolin	-0.29505	-0.123731	0.220162	(302.03973, 147.88)(303.05008, 140725.34)(304.05368, 24296.861)(305.05914, 5722.9805)(306.0634, 526.77246)(325.03217, 36201.19)(326.03564, 6143.505)(327.04156, 861.9606)
Flavonoids	Petunidin 3-O-galactoside	-2.99632	-3.14319	-13.4722	(479.11664, 33334.23)(480.12125, 8028.4917)(481.12265, 4107.1235)(482.12564, 510.05002)(480.12857, 24258.324)(481.1297, 8316.42)(482.1339, 2301.4475)(502.1055, 1344.2754)(503.10388, 884.9551)
Flavonoids	Isorhoifolin	-0.452465	0.133609	-0.294681	(578.16223, 626.145)(579.1702, 105016.984)(580.1741, 32420.623)(581.1772, 9261.209)(582.1818, 3211.8398)(583.1959, 782.81)(601.1522, 54260.67)(602.15625, 17160.66)(603.16125, 5686.1084)
Flavonoids	Apigenin 6,8-di-C-glucoside	-0.971639	-0.236513	0.249878	(594.15784, 443.9625)(595.1653, 47533.31)(596.1698, 15242.612)(597.17303, 4815.673)(598.17645, 808.286)(599.1697, 229.89)(617.1474, 41918.246)(618.15173, 13173.075)(619.1586, 4650.0493)(620.1623, 1083.0616)
Flavonoids	7,4'-Dihydroxyflavone	0.427445	-0.0926359	-1.14747	(254.05733, 4615.9536)(255.06523, 153154.56)(256.06842, 26613.824)(277.04718, 5256.597)(278.0455, 904.2043)(279.04807, 190.81)
Flavonoids	(-)-Epigallocatechin 3-O-gallate	2.89477	3.2069	-0.265329	(458.0856, 6608.795)(459.0878, 1705.0449)(459.0905, 295.0)(481.07495, 5902.045)(482.07855, 1890.575)
Flavonoids	Xanthohumol	5.33883	13.9141	1.50449	(355.15002, 4966.9756)(356.149, 789.4062)(357.15958, 178.56334)(377.13638, 11409.629)(378.1398, 3182.7307)(379.1376, 627.1633)
Flavonoids	Eriodictyol 7-O-glucoside	6.33249	0.0718527	-0.265329	(451.1203, 4455.35)(474.1128, 13351.102)(475.11664, 2656.6025)(476.1135, 1162.6975)(477.1198, 219.65)
Flavonoids	Peonidin 3-O-rutinoside	-0.59936	0.13339	-0.285822	(609.1814, 435654.56)(610.1845, 139238.77)(611.1867, 36188.066)(612.1906, 8588.237)(613.1885, 2614.6143)(614.17596, 378.695)(632.16614, 54766.81)(633.1693, 14881.724)
Flavonoids	Quercetin 4'-O-glucoside	5.20992	10.7814	4.98343	(384.1172, 1491.7361)(385.12906, 9647.617)(386.1294, 2463.5977)(387.11932, 585.99)(388.1167, 139.22)(407.10974, 10831.907)(408.11414, 3173.4678)
Flavonoids	Cyanidin	0.558175	0.0892807	-0.854425	(287.0552, 1506796.8)(288.0586, 233561.64)(289.0619, 37657.457)(290.06482, 4459.034)(310.04044, 16492.36)(311.0494, 3108.3738)
Flavonoids	Biochanin A	0.280071	0.176723	-3.43154	(284.06488, 1731.0199)(285.07584, 134877.77)(286.07867, 26261.361)(287.08673, 11048.83)(288.09125, 2333.97)(289.1029, 663.4)(307.05905, 8045.1025)(308.065, 2299.3555)(309.0742, 557.16)
Flavonoids	Cirsimaritin	0.592362	-0.520458	0.762356	(314.078, 3756.4934)(315.08658, 31776.418)(316.08963, 7211.477)(317.09064, 1206.1843)(337.06967, 12575.323)(338.071, 3443.63)(339.0741, 10921.825)(340.07916, 1224.5701)
Flavonoids	Pinocembrin	-3.76197	-0.69572	1.37196	(256.07187, 1878.4883)(257.08102, 84848.57)(258.08447, 15830.248)(259.08984, 9681.969)(279.06268, 489.83798)(280.0616, 70.59)
Flavonoids	Pelargonidin	0.320375	0.435649	-3.11612	(271.06036, 513097.66)(272.0635, 85980.695)(273.0694, 23929.844)(274.07504, 4065.364)(294.0493, 126.95334)
Flavonoids	Dihydroquercetin	-2.20643	-0.700186	0.940811	(304.05743, 75137.53)(305.0624, 19757.318)(306.06747, 269.84)(305.0658, 21385.684)(306.06915, 4001.9602)(307.07065, 1288.6671)(308.0829, 308.97)(327.04898, 7542.624)(328.0513, 1890.3573)
Flavonoids	Quercetin 3-O-glucuronide	6.09455	4.64632	1.14918	(478.07886, 1333.7399)(479.08154, 3908.868)(480.0844, 1212.3301)(481.0853, 348.19)(501.0656, 7357.4253)(502.0669, 1727.6924)
Flavonoids	6-Hydroxyluteolin 7-O-rhamnoside	-6.40798	0.563938	-13.4862	(448.09872, 396.39398)(449.0866, 248.42)(449.10846, 2024.3213)(450.11438, 541.81335)(451.10638, 263.81)(471.09055, 17805.404)(472.09396, 3856.905)(473.09735, 1678.5051)(474.11523, 322.45)
Flavonoids	Sakuranetin	0.343152	0.46112	-0.766011	(286.07993, 4634.2734)(287.09152, 97866.875)(288.09503, 19191.088)(289.0936, 4146.9224)(290.09692, 1111.5825)(309.07343, 4396.804)(310.07504, 1483.2)(311.0811, 1446.28)
Flavonoids	Genistin	9.13219	9.92992	-0.287733	(444.1091, 908.18)(445.1131, 19269.57)(446.11728, 4879.748)(447.11414, 3164.5576)(448.1083, 441.02002)(467.0962, 7924.0522)(468.10068, 1996.332)(469.1085, 1449.96)
Flavonoids	Daidzin	-4.30751	-1.5158	-7.24813	(416.11032, 1889.8785)(417.1183, 2294.42)(417.1165, 29325.164)(418.1232, 7422.642)(419.12103, 1692.0547)(420.1188, 244.16667)(439.0989, 16061.84)(440.1055, 3745.12)
Flavonoids	Diosmin	-0.608207	0.120712	-0.278431	(608.1794, 1546.1387)(609.1814, 432410.12)(610.1845, 138226.44)(611.1867, 35947.27)(612.1906, 8541.625)(613.1885, 2576.6477)(614.17596, 378.695)(631.163, 172957.0)(632.16614, 54430.21)(633.1693, 14803.257)
Flavonoids	6''-O-Acetylglycitin	0.676262	-1.48294	-12.8528	(489.1378, 32616.88)(490.143, 9045.501)(491.1444, 2664.926)(492.1509, 220.04)(511.11795, 19157.371)(512.1215, 4334.6055)(513.12976, 2578.8767)
Flavonoids	6''-O-Malonylgenistin	2.91995	1.60856	1.33478	(518.1065, 10130.96)(519.1041, 4101.28)(520.1122, 1161.68)(519.1109, 4581.44)(520.1184, 1022.93)(521.1134, 262.91)(541.0967, 3635.42)(542.1024, 958.365)(543.1016, 244.73)
Flavonoids	Kaempferol 3,7,4'-O-triglucoside	3.00988	0.0918627	-0.245319	(772.2064, 433.34998)(773.1921, 902.33)(773.2069, 539.57)(795.1952, 3071.1548)(796.20447, 1208.545)(797.2024, 825.71497)(798.1993, 106.09)
Flavonoids	6''-O-Acetyldaidzin	-2.19753	-3.91452	1.19245	(458.118, 592.25)(459.127, 93703.74)(460.13168, 23615.123)(461.1322, 7455.442)(462.13293, 1409.3284)(481.1104, 17852.68)(482.11713, 4297.98)(483.113, 749.87)
Flavonoids	Isorhamnetin 3-O-glucoside 7-O-rhamnoside	8.13268	15.2162	-0.498281	(624.1723, 325.3525)(625.17633, 7465.78)(626.1801, 2800.843)(627.1816, 1403.5049)(628.18506, 242.885)(647.16064, 4502.2036)(648.16644, 1657.2388)(649.16315, 714.32654)
Flavonoids	Quercetin 3-O-(6''-acetyl-galactoside) 7-O-rhamnoside	-7.30875	0.631728	-16.9471	(652.173, 4296.5)(653.1698, 11304.47)(654.174, 3792.51)(653.17017, 15592.077)(654.1746, 5509.5293)(655.1609, 4703.9243)(656.1802, 468.185)(675.15234, 31270.531)(676.156, 9861.369)(677.1662, 4630.051)
Flavonoids	Malvidin 3-O-galactoside	-7.8994	-0.682158	2.47107	(493.13214, 291149.25)(494.1367, 68916.46)(495.14304, 18724.951)(496.1505, 5016.894)(516.1201, 8024.1147)(517.1269, 3733.7292)(518.12885, 696.04834)
Flavonoids	5,6-Dihydroxy-7,8,3',4'-tetramethoxyflavone	-6.90841	1.36047	-15.2151	(374.0983, 2876.587)(375.0908, 2713.124)(376.0871, 457.78)(375.10773, 5425.297)(376.11035, 1826.3485)(377.1007, 2007.2767)(397.09146, 31627.15)(398.0949, 7719.3687)(399.08957, 2290.8257)(400.0862, 681.94006)
Flavonoids	Tetramethylscutellarein	10.0879	14.1948	3.46473	(342.10834, 72254.164)(343.1143, 20257.572)(344.113, 2191.0918)(345.1288, 637.03)(343.1189, 108152.84)(344.1237, 31248.9)(345.1211, 10044.42)(365.09766, 295063.4)(366.1043, 91574.92)(367.1047, 29386.35)
Flavonoids	Apigenin 7-O-glucuronide	-0.0564762	1.63826	-0.230314	(447.0923, 4273.75)(469.0735, 7135.0)(470.077, 1687.59)
Flavonoids	Neohesperidin	5.50363	3.56878	-0.265329	(610.1854, 2854.4202)(611.19006, 2665.8733)(612.1878, 1742.7832)(613.19653, 1424.46)(614.2107, 487.14)(633.1776, 9527.135)(634.1807, 3943.102)(635.1878, 1691.6439)(636.19525, 644.3933)
Flavonoids	6''-O-Malonylglycitin	4.68638	5.62671	2.8762	(532.12054, 3263.7275)(533.1245, 1634.19)(534.1242, 259.8)(533.1278, 8202.489)(534.13385, 1733.2786)(535.1348, 923.3916)(555.10974, 1314.124)(556.11316, 400.48602)(557.1139, 634.44244)(558.1297, 73.2)
Flavonoids	Petunidin 3-O-(6''-p-coumaroyl-glucoside)	-0.0564762	1.64749	-0.230314	(625.1529, 3859.19)(626.1558, 1623.68)(627.1654, 181.71)
Flavonoids	3-Methoxynobiletin	7.14571	1.72919	7.42987	(432.14285, 48355.844)(433.14725, 13880.476)(434.15442, 4032.6326)(455.13272, 13498.119)(456.13828, 4350.89)
Flavonoids	Pelargonidin 3-O-(6''-succinyl-glucoside)	-0.109899	5.69148	1.51386	(533.12775, 8870.581)(534.1336, 1781.7379)(535.13525, 1019.4725)(556.1163, 816.30505)(557.1204, 1562.83)
Flavonoids	Quercetin 3-O-(6	-2.93638	-5.56518	-0.343003	(470.12564, 260.6367)(471.1277, 35115.34)(472.13184, 9917.192)(473.13565, 4167.544)(474.13412, 725.54443)(493.10773, 499.27997)
Flavonoids	Kaempferol 3-O-(6''-acetyl-galactoside) 7-O-rhamnoside	3.3386	1.71138	-0.208872	(637.17444, 9826.593)(638.18036, 3476.5566)(639.17804, 1670.8334)(659.1582, 171.65)
Flavonoids	Naringin 4'-O-glucoside	3.18226	3.15578	1.41283	(742.2313, 5419.9736)(743.23206, 1762.1621)(744.2397, 559.866)
Flavonoids	6''-O-Malonyldaidzin	4.30572	0.0510778	8.41035	(503.1175, 3622.545)(504.12015, 982.055)(525.1, 24018.525)(526.103, 6026.393)(527.0964, 1164.64)
Flavonoids	Cyanidin 3-O-arabinoside	1.46751	1.7009	-0.208872	(419.0977, 5606.26)(420.0943, 1070.68)(420.1068, 10095.08)(442.0917, 3749.79)(443.0824, 775.9)(444.085, 254.77)
Flavonoids	Myricetin 3-O-rhamnoside	1.50006	3.30292	-0.208872	(464.0924, 229.03)(465.10165, 5560.8066)(466.11206, 1289.5)(467.10678, 1381.5499)
Flavonoids	Delphinidin 3-O-galactoside	2.77	3.28231	-0.230314	(465.1022, 5178.08)(466.11118, 1160.9175)(467.10678, 1381.5499)
Flavonoids	Petunidin 3,5-O-diglucoside	7.404	1.79169	9.93337	(641.1677, 46746.484)(642.173, 14921.424)(643.18146, 6458.254)(644.1634, 65.32)(664.1518, 265.37)
Flavonoids	Eriocitrin	4.74753	0.106868	1.65508	(596.16846, 12613.21)(597.1752, 4536.02)(597.1775, 161.74)(619.1632, 6730.09)(620.1703, 2369.9727)(621.1665, 825.07666)(622.1622, 391.9)
Flavonoids	Cyanidin 3-O-(6''-succinyl-glucoside)	4.68921	0.0918627	-0.245319	(549.124, 9484.727)(550.1278, 2588.1902)(551.1267, 2271.2651)
Flavonoids	Vitisin A	1.40065	0.12831	1.5674	(561.12366, 9079.84)(562.1267, 816.255)(563.1283, 1822.3)(584.1078, 716.67)
Flavonoids	Kaempferol 3-O-xylosyl-rutinoside	1.40694	5.86802	-0.230314	(726.19965, 611.51)(727.1939, 264.4)(749.1903, 2993.2961)(750.1916, 856.43)(751.19257, 237.80798)
Flavonoids	Theaflavin	-0.0350338	1.74513	-0.208872	(587.1157, 6417.38)(588.1194, 504.6)(589.1208, 1146.17)
Flavonoids	(-)-Epicatechin-(2a-7)(4a-8)-epicatechin 3-O-galactoside	1.69182	5.227	-0.208872	(738.1715, 210.52)(739.1797, 288.87)(761.17065, 14010.615)(762.17395, 5360.4375)(763.1764, 3274.9875)
Flavonoids	Quercetin 3-O-acetyl-rhamnoside	1.61559	13.2128	1.56048	(410.13684, 8512.367)(411.1362, 4951.305)(412.14026, 18367.436)(413.1393, 2423.57)(414.1358, 21772.26)(411.14447, 11153.198)(412.14917, 2905.3228)(413.1462, 416.31168)(414.1395, 111.64)(433.1202, 172.36)
Flavonoids	Narirutin	-0.0350338	1.77788	-0.208872	(581.1826, 2469.15)(582.184, 893.65)(583.1856, 343.53)(584.2015, 116.83)(603.1692, 3874.99)(604.1735, 2037.35)(605.173, 1352.42)(606.1667, 315.46)
Flavonoids	Cyanidin 3-O-galactoside	1.40827	1.65667	-0.230314	(449.1072, 10414.77)(450.1116, 2874.15)(450.1153, 7736.84)(451.1152, 1679.81)(472.0945, 2773.39)
Flavonoids	Rhamnetin	1.55243	3.19054	2.88735	(332.1831, 7524.7017)(333.18622, 1260.008)(354.16168, 4246.73)(355.1606, 704.19)
Flavonoids	Jaceidin 4'-O-glucuronide	3.59685	6.92798	-0.208872	(559.1052, 6080.078)(560.10944, 1995.39)(561.1103, 1540.82)(562.1106, 411.73398)
Flavonoids	Kaempferol 3-O-glucosyl-rhamnosyl-galactoside	5.05138	5.25834	-0.230314	(756.21515, 16125.219)(757.213, 5987.296)(758.2116, 2886.266)(759.2159, 694.28)(779.2022, 3383.2698)(780.2008, 3971.19)(781.1943, 1004.9)
Flavonoids	Chrysoeriol 7-O-(6''-malonyl-glucoside)	3.218	0.0918627	-0.245319	(549.124, 11761.83)(550.12946, 3278.69)(551.1267, 2271.2651)
Flavonoids	Naringin 6'-malonate	3.38682	9.94063	1.53399	(666.1835, 11989.936)(667.1836, 4364.5195)(668.1888, 1529.46)(667.1862, 5431.618)(668.19244, 2185.5828)(669.18805, 842.33856)(670.2163, 272.26)(689.16797, 2567.48)(690.1762, 1381.4674)(691.18115, 929.4)
Flavonoids	Glycitin	-0.112266	3.28519	4.66391	(446.11914, 219.60664)(447.12885, 8645.049)(448.1334, 1604.512)(449.12842, 949.276)
Flavonoids	Malvidin 3-O-(6''-caffeoyl-glucoside)	-0.0350338	1.82156	-0.208872	(655.1682, 927.07)(656.1745, 144.01)(657.1743, 185.67)(678.1528, 1770.25)(679.1624, 751.68)(680.1598, 94.41)
Flavonoids	Myricetin 3-O-arabinoside	1.45579	0.106868	-0.230314	(451.0867, 5911.1)(473.0678, 2151.87)(474.0837, 411.76)
Flavonoids	Kaempferol 3-O-(2''-rhamnosyl-6''-acetyl-galactoside) 7-O-rhamnoside	3.02782	0.0918627	-0.245319	(782.2257, 281.09)(783.2321, 3252.955)(784.2377, 1673.79)(785.234, 857.735)(786.2421, 211.8)
Flavonoids	Delphinidin 3-O-sambubioside	5.59773	0.0797548	-0.257427	(597.1421, 33156.355)(598.149, 9672.19)(599.1594, 4027.0234)(620.1285, 157.06)(621.118, 345.05)
Flavonoids	Cyanidin 3-O-glucosyl-rutinoside	1.59983	0.106868	-0.230314	(757.2172, 12456.18)(758.2167, 4802.34)(759.2328, 413.2)
Flavonoids	Pelargonidin 3-O-glucosyl-rutinoside	1.41313	0.106868	-0.230314	(742.231, 1881.54)(743.234, 788.23)(744.239, 552.84)(764.2104, 2582.56)
Flavonoids	Didymin	-0.0714813	3.26428	1.85729	(594.2022, 16231.58)(595.1995, 89987.33)(596.2037, 30223.0)(597.1941, 824.04)(617.18524, 5085.1504)(618.1906, 1494.06)(619.1848, 806.23)
Flavonoids	Pelargonidin 3-O-(6''-malonyl-glucoside)	-0.0350338	1.63072	-0.208872	(519.1109, 4581.44)(520.1184, 1022.93)(521.1134, 262.91)
Flavonoids	Peonidin 3-O-(6''-p-coumaroyl-glucoside)	-0.0350338	1.86645	-0.208872	(632.1487, 7089.09)(633.1482, 1892.15)(634.1636, 619.97)
Flavonoids	Gardenin B	-0.0350338	4.06687	-0.208872	(359.1144, 1901.6399)(360.103, 1215.35)(361.098, 1157.09)(381.0964, 66335.16)(382.09998, 13087.12)(383.09885, 6661.7354)
Flavonoids	Peonidin 3-O-(6''-acetyl-glucoside)	-0.0564762	1.94278	-0.230314	(505.1358, 3307.11)(506.1459, 1419.26)(507.1321, 2645.88)(528.1193, 25576.66)(529.124, 7179.99)(530.145, 2328.73)
Flavonoids	Malvidin 3,5-O-diglucoside	-0.112266	0.0510778	11.7896	(655.1849, 53294.625)(656.1909, 18018.227)(657.2, 7918.8203)(678.1765, 263.91)
Flavonoids	Quercetin 3-O-glucosyl-xyloside	-0.0714813	0.0918627	3.86284	(516.1697, 23536.01)(517.1662, 52047.89)(518.1703, 13909.25)(519.171, 4986.2)(520.165, 203.11)(539.1536, 107370.875)(540.1595, 53613.71)(541.1568, 24033.53)
Flavonoids	Kaempferol 3-O-acetyl-glucoside	-0.0564762	0.106868	1.57991	(513.0997, 35302.28)(514.1054, 6132.62)
Flavonoids	Delphinidin 3,5-O-diglucoside	-0.0714813	0.0918627	2.63778	(627.1561, 4317.9004)(628.1592, 1166.675)(629.14923, 330.56)
Flavonoids	Myricetin 3-O-rutinoside	-0.0835892	0.0797548	4.0721	(627.15533, 4273.3237)(628.15717, 1174.4233)(629.1529, 467.2767)
Flavonoids	Delphinidin 3-O-(6''-malonyl-glucoside)	-8.22382	-6.34166	-1.27878	(551.1015, 75171.99)(552.10596, 16518.717)(553.114, 2402.5024)(574.0918, 171.83571)
Flavonoids	Spinacetin 3-O-glucosyl-(1-6)-glucoside	3.45501	10.2485	-0.257427	(670.181, 1997.77)(671.1789, 1727.52)(671.1835, 2663.7275)(672.1845, 1137.43)(673.1881, 611.63)(693.1628, 8644.72)(694.16766, 3027.27)(695.16534, 1595.9941)(696.1599, 271.84665)
Lignans	7-Hydroxymatairesinol	0.0646984	-0.150087	-0.144062	(374.1357, 16642.332)(375.1354, 107020.19)(376.136, 21465.84)(377.1405, 5983.53)(375.14377, 239550.4)(376.14713, 54998.09)(377.1474, 12213.221)(378.1482, 2231.4102)(379.1681, 542.34)(397.1256, 84120.09)(398.12906, 20179.893)(399.12888, 5584.4116)
Lignans	1-Acetoxypinoresinol	0.289388	-0.314696	-11.704	(416.1469, 4881.46)(417.15497, 1628.7292)(418.15665, 272.67667)(417.15503, 17244.146)(418.15634, 5847.344)(419.15356, 2732.655)(420.1508, 804.23)(439.13754, 63281.73)(440.14017, 18023.066)(441.14142, 5771.7803)(442.13452, 558.39)
Lignans	Arctigenin	0.0797565	-1.89328	-8.50694	(372.15704, 39740.637)(373.15857, 9846.571)(374.16235, 1560.3865)(375.1898, 399.75)(373.16055, 1456.99)(374.1715, 816.64)(395.14838, 25158.951)(396.1511, 7708.289)(397.1444, 4974.9175)(398.1546, 532.72)
Lignans	Syringaresinol	-5.41507	-9.16694	-3.25582	(418.15997, 5715.493)(419.1469, 3347.61)(419.16937, 14792.585)(420.1711, 4604.5825)(421.17114, 1054.796)(441.15182, 32208.809)(442.1548, 9696.063)(443.1577, 1848.9219)(444.1517, 1195.59)
Lignans	Episesaminol	3.79929	3.57223	3.13176	(370.10388, 4763.105)(371.11053, 13443.418)(372.1149, 3856.5234)(373.11786, 5032.1)(393.0956, 10731.724)(394.09778, 2605.1433)
Lignans	Dimethylmatairesinol	-0.289042	-8.00736	1.3767	(386.1735, 5727.914)(387.17322, 9844.904)(388.1713, 1668.97)(387.18173, 88038.54)(388.18204, 21080.393)(389.1897, 4616.3706)(390.18954, 484.95694)(409.16318, 19666.479)(410.16724, 7622.553)(411.1682, 2945.1335)(412.1753, 625.88)
Lignans	7-Hydroxysecoisolariciresinol	0.567994	-5.06394	-0.0468641	(378.16705, 43990.055)(379.17032, 11437.785)(380.17383, 3874.3865)(381.1761, 560.36)(379.175, 30208.197)(380.17908, 6848.044)(381.18332, 1740.6361)(401.15802, 26238.107)(402.16095, 6800.122)(403.16467, 2853.3286)
Lignans	Secoisolariciresinol-sesquilignan	-3.27886	4.17549	0.418978	(542.2465, 1341.1023)(543.2463, 300.40298)(544.2358, 357.2443)(543.26184, 3687.7964)(544.2626, 5672.45)(545.2619, 2549.01)(565.2432, 14863.422)(566.24664, 6107.5923)(567.2492, 1461.3594)(568.24493, 272.88544)
Lignans	Secoisolariciresinol	-1.93968	-3.86424	0.956437	(362.17163, 806.0716)(363.18106, 22196.43)(364.18497, 5143.8276)(365.18753, 509.2008)(385.1627, 2439.9683)(386.1746, 653.05)(387.1558, 1046.36)
Lignans	Conidendrin	-1.61556	1.21933	-2.46231	(356.1242, 3064.6497)(357.1277, 9172.88)(357.13278, 53110.746)(358.13538, 13626.703)(359.13504, 2948.283)(360.1423, 1543.75)(379.11725, 101194.016)(380.12, 28259.986)(381.1185, 27012.238)(382.11615, 10169.513)(383.118, 6203.94)
Lignans	Lariciresinol-sesquilignan	3.14263	3.19118	4.2691	(557.2399, 6673.607)(558.2409, 3493.9902)(559.2422, 377.25)(558.2483, 5944.518)(559.25195, 2451.516)(560.25555, 473.132)
Lignans	Medioresinol	5.20494	7.23994	-0.245319	(388.15228, 7607.9595)(389.16153, 7836.5103)(390.1575, 2249.4956)(391.1637, 595.6275)(411.1402, 11131.874)(412.1429, 3139.052)(413.14963, 14051.586)(414.1526, 5091.535)
Lignans	Sesamin	1.81951	5.7942	9.67672	(354.1068, 3061.7932)(355.1121, 5012.45)(355.11685, 38856.14)(356.1202, 10095.891)(357.12363, 6912.0874)(377.1017, 19843.645)(378.10535, 5878.409)
Lignans	Pinoresinol	7.59906	3.53423	3.25174	(358.13852, 18854.38)(359.13925, 5536.2534)(360.1489, 1100.88)(359.148, 1782.61)(381.132, 26575.137)(382.13654, 7525.32)(383.1375, 3385.726)(384.1432, 355.65)
Lignans	7-Oxomatairesinol	1.82749	8.99331	6.45178	(373.1281, 19040.193)(374.13104, 6102.298)(375.13657, 2693.4775)(376.1374, 368.77)(374.13867, 233199.11)(375.1375, 77615.03)(376.13745, 16588.621)(377.13956, 5964.535)(396.1172, 22582.756)(397.1225, 10434.423)(398.12613, 2775.55)
Lignans	Sesamolinol	8.61597	5.88548	5.69571	(372.1149, 3045.1848)(373.11346, 11447.39)(374.1237, 4779.86)(373.1251, 4758.7017)(374.13226, 886.384)(375.11438, 5044.9136)(376.1218, 1566.6533)(395.1125, 229672.05)(396.11578, 57090.312)(397.1151, 15630.581)(398.1107, 3745.8555)(399.10767, 1004.10504)
Lignans	Cyclolariciresinol	1.48484	1.70157	12.7549	(360.15738, 2575.23)(361.1511, 1320.145)(362.15753, 486.02002)(361.16513, 38709.867)(362.16864, 9195.979)(363.17184, 3511.293)(364.17734, 413.404)(383.14783, 11871.393)(384.14862, 2898.7188)(385.1577, 1048.3734)
Lignans	Secoisolariciresinol di-O-glucoside	4.67874	9.68792	4.54476	(686.282, 2301.55)(687.2833, 3623.3118)(688.2874, 1745.3683)(689.2881, 557.6491)(690.2899, 98.38)(709.265, 7366.33)(710.2643, 5743.32)(711.2769, 2013.75)
Other polyphenols	[6]-Gingerol	-0.426297	-0.420434	-0.0402035	(294.183, 18693.33)(295.1874, 2232.51)(295.19016, 50215.66)(296.19193, 10221.529)(297.19193, 2636.2031)(298.18378, 569.53)(317.17438, 19867.861)(318.1755, 5158.506)
Other polyphenols	Juglone	-0.765649	-0.735587	3.50864	(174.03253, 131.00334)(175.03883, 67515.33)(176.04268, 8257.835)(197.02168, 413.10376)
Other polyphenols	Catechol	0.0469933	0.275375	-0.608134	(110.036285, 284715.3)(111.04388, 175279.94)(112.04746, 15058.433)(113.042, 141.7)(133.02783, 1272.0487)
Other polyphenols	3-Methylcatechol	0.0712156	0.286466	-0.625533	(124.05049, 5522.4883)(125.059814, 1173410.8)(126.06303, 93978.055)(127.06871, 10057.613)(147.04385, 36945.867)(148.04764, 4744.3496)
Other polyphenols	Isopimpinellin	-0.0135902	-5.55782	0.00905895	(246.05081, 408.83002)(247.06, 30710.795)(248.06413, 4479.7964)(249.05702, 1058.65)(250.0566, 96.98)(269.0438, 5685.2695)(270.04767, 1435.5201)
Other polyphenols	Oleoside 11-methylester	12.1181	5.14926	3.72191	(404.1278, 723.45)(405.13992, 49802.125)(406.1427, 11976.756)(407.1452, 4702.1353)(408.1586, 412.31)(427.1192, 10800.689)(428.12, 3271.415)(429.1223, 1220.52)
Other polyphenols	5-Pentacosylresorcinol	-9.0014	-8.54777	-6.94067	(461.43436, 29070.062)(462.43765, 10421.9795)(463.44516, 3947.4993)(464.44876, 961.2868)(465.45905, 304.67856)
Other polyphenols	5-Pentadecylresorcinol	-1.68261	-13.4881	0.536095	(321.27747, 13554.403)(322.27887, 4657.0903)(343.25998, 10580.777)(344.26535, 2285.8857)(345.2579, 245.06)
Other polyphenols	5-Heptadecylresorcinol	-0.127271	-0.0848459	0.539019	(348.29727, 1677.15)(349.31036, 1153120.5)(350.31375, 289776.72)(351.31757, 42442.965)(352.32108, 5770.5737)(353.32413, 1305.6117)(371.29395, 44388.426)(372.29706, 11582.751)(373.30844, 8748.054)(374.31207, 2202.4001)
Other polyphenols	Xanthotoxin	0.320252	0.39401	-9.27324	(217.04959, 137575.53)(218.05257, 20075.857)(219.05595, 6142.0005)(220.06409, 1781.635)(239.03273, 3510.2986)(240.03654, 734.18134)(241.0446, 1445.25)
Other polyphenols	p-Anisaldehyde	-0.097226	-0.0542761	-3.71821	(137.05984, 1159516.2)(138.06319, 101153.484)(139.06656, 10442.471)(140.068, 935.12)(159.0433, 1381.3755)(160.03954, 207.88249)
Other polyphenols	Demethoxycurcumin	3.72327	1.77833	1.79297	(338.1151, 1673.94)(339.1231, 13233.88)(340.1275, 4176.1)(341.1322, 556.49)(361.106, 124886.625)(362.10645, 23228.658)(363.1099, 7413.6367)
Other polyphenols	2-Methoxy-5-prop-1-enylphenol	0.305886	0.2166	-2.5271	(164.0816, 570.195)(165.09079, 94708.41)(166.09352, 12883.913)(187.07556, 7136.1665)(188.0849, 643.29)
Other polyphenols	Vanillin	0.0398586	0.287366	-0.603503	(152.0461, 2607.785)(153.05467, 2209493.8)(154.05803, 186402.67)(155.06114, 21082.242)(156.06693, 2448.829)(175.03845, 3237.0608)(176.04326, 389.852)
Other polyphenols	Psoralen	6.46696	1.28858	7.06405	(187.03923, 11205.245)(188.04144, 1013.0511)(189.035, 347.57)(209.01974, 384.69)
Other polyphenols	Sinapaldehyde	0.692414	0.116337	-2.53439	(208.0726, 673920.0)(209.07611, 75616.59)(210.07622, 28038.807)(211.07486, 2322.301)(209.08018, 120007.305)(210.08315, 16915.951)(211.08319, 936.92004)
Other polyphenols	3,4-DHPEA-EA	4.50007	0.0918627	-0.245319	(379.1394, 11598.914)(380.1381, 3315.9568)(381.1456, 1121.56)(401.12073, 1558.5901)
Other polyphenols	Demethyloleuropein	0.136975	-4.09485	-1.41496	(526.1676, 2076.19)(527.1552, 5914.65)(527.1745, 22672.355)(528.1791, 18042.14)(529.17615, 7002.3447)(549.1578, 37973.55)(550.16156, 9541.685)(551.16077, 3065.1287)(552.1594, 543.06665)
Other polyphenols	Coumestrol	0.694885	0.104394	-2.04436	(268.0375, 30190.7)(269.0394, 3685.35)(270.0419, 1020.89)(269.04468, 35233.863)(270.0488, 6030.2783)(271.0516, 206.76)(291.0247, 5168.5986)(292.03073, 978.37714)(293.0193, 2642.1382)
Other polyphenols	Pyrogallol	-0.442625	0.514241	-0.676528	(127.03898, 315533.34)(128.04247, 23614.389)(129.04451, 3766.716)(149.02081, 300041.2)(150.02402, 26447.256)(151.0307, 6052.943)(152.02934, 491.63416)
Other polyphenols	Todolactol A	0.0870443	-0.147588	-0.192487	(375.14374, 236372.39)(376.14713, 54287.938)(377.14734, 12054.002)(378.14807, 2157.7349)(379.1681, 542.34)(398.1292, 20625.24)(399.12897, 5544.9546)
Other polyphenols	5-Tricosylresorcinol	-6.99766	-6.47751	-1.39873	(432.39047, 177609.77)(433.40277, 771190.4)(434.4061, 237643.12)(435.41312, 97743.664)(436.41718, 21960.129)(437.41663, 5734.201)(455.38458, 87861.2)(456.3877, 31060.234)(457.39517, 23762.037)
Other polyphenols	4-Hydroxycoumarin	-0.340725	-0.0608816	-0.879091	(163.0391, 687622.6)(164.04231, 70675.664)(165.04819, 11125.822)(166.0499, 1095.4044)
Other polyphenols	Curcumin	7.4612	3.68404	1.43493	(368.12793, 26110.44)(369.1284, 48821.94)(370.13, 10147.9)(369.13275, 9859.404)(370.13568, 2470.455)(391.11707, 135164.6)(392.11914, 24604.475)(393.11487, 10969.692)
Other polyphenols	5-Heneicosylresorcinol	-14.07	0.379032	-12.7997	(404.3594, 11870.087)(405.37085, 1980795.0)(406.37436, 545649.44)(407.384, 338369.6)(408.38837, 85693.29)(409.38806, 21745.377)(410.38687, 5165.936)(427.3541, 162225.0)(428.35736, 49342.99)(429.36926, 123011.6)(430.37292, 37950.03)
Other polyphenols	Esculetin	-0.0940189	-1.44392	-0.236274	(178.026, 201.8325)(179.03394, 924357.0)(180.03716, 87675.055)(181.04501, 20985.332)(182.0527, 2171.1248)(201.01659, 6764.81)(202.01923, 781.1709)
Other polyphenols	4-Vinylphenol	-0.0549135	-0.326327	0.0492645	(120.05547, 2257.84)(121.064865, 3198106.8)(122.0682, 262070.98)(123.07796, 27487.51)(124.084305, 8617.29)(143.0476, 741.51996)
Other polyphenols	3-Methoxyacetophenone	1.03782	0.0734955	-7.5356	(150.06865, 168.995)(151.0753, 213110.1)(152.07643, 25278.21)(153.06923, 21905.1)(154.07771, 4550.51)(173.0591, 3793.9526)(174.05782, 568.9155)(175.05325, 301.13248)
Other polyphenols	5-Nonadecenylresorcinol	0.777492	0.61461	-0.346142	(374.3154, 1166.0483)(375.3258, 1127654.0)(376.32898, 306280.28)(377.33298, 55275.12)(378.33594, 10711.089)(397.30768, 116040.516)(398.31094, 39944.05)(399.30798, 11412.933)
Other polyphenols	5-Heneicosenylresorcinol	0.126838	-0.615625	-0.90589	(402.34695, 7998.985)(403.3569, 821477.9)(404.3602, 241195.52)(405.36603, 57224.43)(406.36932, 11374.661)(407.3637, 945.6)(425.33823, 26031.283)(426.34055, 10404.416)(427.3397, 1489.19)
Other polyphenols	Esculin	-1.65328	-14.5902	2.57297	(341.08585, 43998.92)(342.09424, 7345.441)(343.08655, 1298.8907)(363.06927, 560616.9)(364.0744, 76474.016)
Other polyphenols	Phlorin	-0.454082	-0.234551	3.63455	(289.09192, 79299.83)(290.0959, 17270.588)(291.09082, 30400.438)(292.0909, 21129.3)(311.07367, 328550.12)(312.07703, 46598.977)(313.08826, 44007.19)
Other polyphenols	Rosmadial	6.04826	1.32518	7.28205	(344.157, 1477.59)(345.16867, 27840.928)(346.17267, 6242.2803)(347.17035, 3414.4321)(367.1517, 10231.008)(368.15387, 3108.8762)(369.1466, 1554.23)
Other polyphenols	Mellein	0.0244083	0.0670366	-0.125644	(178.0647, 200.77)(179.07025, 251569.02)(180.07365, 30564.955)(181.0747, 5225.315)(201.05464, 4379.3315)(202.05675, 1172.625)(203.05307, 4118.08)
Other polyphenols	Carvacrol	0.0313564	-0.0363249	0.859818	(150.1024, 2359.4702)(151.11148, 35314.617)(152.11395, 5251.4014)(153.12125, 619.20715)(173.09303, 2740.7014)(174.0961, 541.4)
Other polyphenols	Hydroxytyrosol 4-O-glucoside	7.93464	1.90192	1.37665	(332.11267, 27538.213)(333.1154, 4750.76)(333.1172, 27954.094)(334.12488, 4448.1025)(335.12442, 2523.61)(336.1214, 867.12)(355.09802, 27505.566)(356.10522, 7641.95)(357.1057, 4705.085)(358.1033, 273.68)
Other polyphenols	Scopoletin	-0.0719929	0.589229	-0.275013	(192.04019, 235.875)(193.04955, 81677.21)(194.05322, 9700.443)(195.05229, 285.3686)(215.03209, 1041.0073)(216.03421, 223.97287)
Other polyphenols	Bisdemethoxycurcumin	15.8507	1.57802	-0.395525	(308.10303, 457.41)(309.1117, 17277.969)(310.11746, 4385.666)(311.11374, 647.25146)
Other polyphenols	5-Tricosenylresorcinol	0.0830708	2.35397	0.647974	(430.3745, 31958.525)(431.38727, 875852.1)(432.3907, 263237.6)(433.39783, 33783.934)(434.40173, 9073.967)(435.407, 2155.7)(453.3654, 58207.93)(454.3693, 19343.54)(455.3826, 5117.4)(456.3745, 653.91)
Other polyphenols	Coumarin	-0.388418	0.264926	0.516523	(146.03625, 360.76)(147.0085, 302.83)(147.04408, 64539.023)(148.04794, 7009.512)(169.02719, 268.985)
Other polyphenols	5-Nonadecylresorcinol	-0.980181	-2.32312	-0.392745	(376.3346, 4052.62)(377.3406, 52261.914)(378.3434, 16331.073)(379.34888, 1320.14)(380.3389, 836.68)(381.337, 157.5)(399.32172, 10329.944)(400.32657, 1385.4335)
Other polyphenols	Anethole	-0.254339	0.262019	0.291924	(148.08847, 3313.7764)(149.09581, 30200.518)(150.09943, 3113.2288)(151.09274, 99.509995)(171.07791, 2445.0356)(172.07605, 344.19556)(173.0825, 4172.39)
Other polyphenols	p-HPEA-EA	1.54112	1.60502	6.77829	(362.1356, 33295.387)(363.1409, 12965.301)(364.1385, 11586.85)(385.1265, 27455.824)(386.12927, 7606.575)(387.1277, 2820.09)(388.1224, 795.78)
Other polyphenols	Oleoside dimethylester	-9.2803	-7.02354	-7.1875	(418.14545, 7577.8877)(419.14703, 5206.96)(420.1518, 3868.9849)(421.1411, 1446.36)(419.1551, 68426.74)(420.1594, 16645.586)(421.16296, 5064.015)(422.17154, 353.78497)(441.13724, 28603.395)(442.13904, 11196.036)(443.1408, 8824.467)(444.1578, 2086.73)
Other polyphenols	4-Vinylsyringol	9.8096	11.5191	1.66602	(180.0763, 5603.46)(181.08553, 39669.594)(182.08711, 5787.9883)(203.06795, 8026.496)(204.07341, 1777.7866)
Other polyphenols	3,4-DHPEA-EDA	-10.1608	-8.65715	-1.35959	(320.1254, 157986.2)(321.12665, 39232.902)(322.129, 8757.904)(321.1319, 5564.1763)(322.13336, 1912.9486)(343.11523, 11625.48)(344.11746, 2469.1777)(345.1226, 572.825)
Other polyphenols	p-HPEA-EDA	10.4444	12.1289	1.34652	(304.13245, 685.635)(305.1356, 2702.24)(305.1363, 3643.7898)(306.14282, 1464.14)(307.1515, 646.89)(327.12064, 15749.607)(328.12207, 3848.317)(329.13193, 645.3411)
Other polyphenols	2,3-Dihydroxy-1-guaiacylpropanone	-0.169616	14.7292	3.28171	(212.06696, 794.82)(213.0739, 17772.982)(214.07532, 4167.105)(215.0655, 978.68)(235.05844, 41979.195)(236.06177, 6765.7373)
Other polyphenols	3,4-Dihydroxyphenylglycol	-8.95749	-7.16047	1.26249	(170.05594, 4737.0874)(171.0547, 419.24)(171.0646, 35456.414)(172.0698, 6288.5146)(173.06024, 4725.039)(174.0609, 731.08)(193.04807, 24028.072)(194.04959, 2909.0842)
Other polyphenols	Hydroxytyrosol	-4.7771	-6.30349	-5.51533	(154.0626, 43259.64)(155.06984, 43686.016)(156.07385, 5100.9946)(157.06433, 1382.1635)(177.05397, 44322.746)(178.0564, 7014.673)(179.0462, 490.24)
Other polyphenols	Carnosic acid	5.29774	3.5934	-0.245319	(333.20465, 8501.558)(334.20914, 2569.725)(355.1884, 6992.0146)(356.19135, 2052.2375)(357.1862, 347.78)
Other polyphenols	4-Ethylcatechol	1.90156	0.0718527	9.9955	(139.07518, 95465.79)(140.0771, 10708.812)(141.06908, 6875.1367)(142.0752, 590.62)
Other polyphenols	Acetyl eugenol	3.21373	1.59272	20.5874	(206.09164, 1009.025)(207.079, 9557.14)(207.10133, 92704.375)(208.10338, 15795.489)(209.0958, 6799.73)(229.08585, 49348.152)(230.08687, 9226.333)(231.08777, 2304.645)
Other polyphenols	Rosmanol	1.48173	3.21276	19.1741	(346.17883, 375.21335)(347.18323, 22384.062)(348.1896, 4178.8887)(349.19397, 8623.301)(350.1982, 1527.22)(369.1667, 8733.848)(370.17004, 2177.5862)(371.1709, 398.83502)
Other polyphenols	5-Pentacosenylresorcinol	2.16029	6.60921	-0.208872	(458.41144, 11904.643)(459.41516, 5925.6245)(460.41464, 2062.065)
Other polyphenols	Carnosol	-13.8257	-1.77637	3.79692	(330.1819, 1489.0028)(331.1889, 103583.95)(332.19022, 24596.18)(353.17126, 9240.603)(354.17307, 2281.0437)(355.16846, 1563.3049)
Other polyphenols	Oleuropein	1.56481	1.51066	-0.208872	(540.182, 1295.58)(541.1953, 4640.785)(542.1822, 1319.26)(543.1995, 393.86)(563.17804, 4152.19)(564.1771, 5795.35)(565.1788, 721.23)
Other polyphenols	Arbutin	1.78342	1.77705	-0.230314	(273.0955, 61972.13)(274.101, 11254.4)(295.0799, 11574.07)(296.0853, 1623.3)
Other polyphenols	4-Ethylguaiacol	1.80594	0.106868	-0.230314	(153.091, 10146.32)(154.087, 967.49)(155.0814, 225.38)(175.0748, 8453.56)(176.0723, 652.83)(177.0657, 189.12)
Other polyphenols	1,4-Naphtoquinone	1.3649	0.106868	-0.230314	(159.0441, 6739.27)(160.05, 631.16)
Other polyphenols	4-Ethylphenol	-0.0434643	0.11988	3.63896	(123.079895, 77523.97)(124.08445, 11132.965)(125.0973, 1521.17)(145.06421, 8043.12)
Other polyphenols	Ligstroside-aglycone	-0.0434643	0.11988	1.67466	(361.128, 36410.52)(362.1317, 8317.9)(363.1336, 30815.82)(364.1346, 9163.34)(384.1158, 4512.67)(385.0966, 2120.67)
Other polyphenols	Oleuropein-aglycone	-0.0350338	0.12831	1.3502	(400.1127, 9637.76)(401.1156, 5738.73)(402.1182, 1266.91)
Phenolic acids	Gallic acid	-0.00515823	0.164189	0.352085	(171.02863, 546336.75)(172.03195, 45611.152)(173.0363, 8381.906)(174.03856, 609.12946)(193.0125, 3472.5862)(194.01648, 455.79248)(195.0035, 191.36)
Phenolic acids	Homoveratric acid	0.212013	0.0490635	-1.55141	(196.0712, 262.17)(197.08081, 196066.6)(198.08344, 24214.803)(199.08801, 5744.676)(219.06363, 27469.527)(220.06512, 6376.378)
Phenolic acids	3-Sinapoylquinic acid	-1.4089	-1.52768	-16.794	(398.12082, 25554.67)(399.12155, 17306.64)(400.1259, 16501.44)(399.1277, 39362.047)(400.13205, 9798.942)(401.13394, 2125.687)(421.11078, 12198.832)(422.1139, 7794.564)(423.11017, 7949.915)(424.1205, 4081.44)
Phenolic acids	Avenanthramide 2c	6.95419	11.0009	1.48393	(299.0788, 28679.59)(300.0826, 1439.36)(301.0843, 10021.64)(322.06854, 30418.953)(323.07407, 5279.8584)
Phenolic acids	4-Hydroxybenzoic acid 4-O-glucoside	-0.0349554	-0.120414	0.101493	(300.08502, 270.715)(301.09198, 36759.117)(302.10095, 10962.441)(303.10162, 12383.633)(323.07367, 1157886.5)(324.07715, 168431.8)(325.0791, 42509.38)(326.08774, 7883.526)
Phenolic acids	Dihydrocaffeic acid	0.0545378	0.238848	-1.13747	(182.05664, 2993.96)(183.06529, 201139.78)(184.06866, 21417.773)(185.07184, 10512.185)(186.07268, 2226.072)(205.05, 17000.9)(206.0533, 3079.96)
Phenolic acids	Avenanthramide 2f	-5.9751	-1.04947	-11.5569	(329.0887, 18233.764)(330.0928, 4856.54)(330.0963, 136023.3)(331.0999, 33392.777)(332.1063, 5940.2505)(333.1141, 2151.885)(352.07883, 4462.511)
Phenolic acids	Benzoic acid	-0.042765	0.139909	-0.152924	(123.04415, 431208.72)(124.04668, 40649.81)(125.041954, 12408.652)(145.02657, 91.973335)
Phenolic acids	m-Coumaric acid	1.44369	-0.0317568	-1.14666	(165.05467, 730294.75)(166.05806, 73939.59)(167.06612, 10119.423)(187.0369, 467.0512)(188.03546, 131.5)
Phenolic acids	Sinapic acid	0.0999685	-0.57604	0.0784561	(224.0657, 562.64)(225.07576, 161939.19)(226.07932, 20904.275)(227.08081, 7069.505)(247.0593, 19465.637)(248.06245, 2323.8333)
Phenolic acids	3,4-Dihydroxyphenylacetic acid	-4.97021	1.34103	-10.0216	(168.04063, 790.67)(169.04906, 96565.92)(170.05438, 12054.539)(171.04684, 5342.677)(172.0679, 1310.58)(191.03246, 13604.084)(192.03246, 1736.5868)(193.02625, 1776.46)
Phenolic acids	Isoferulic acid	0.148178	0.112073	-3.81451	(194.057, 64270.9)(195.06494, 75712.81)(196.06831, 9934.575)(197.061, 727.4975)(217.04962, 7474.8364)(218.047, 2862.137)(219.03917, 2436.163)
Phenolic acids	Caffeoyl tartaric acid	7.8866	-0.161099	12.5971	(312.0501, 236.25)(313.05582, 26411.746)(314.05966, 4374.185)(315.05185, 932.73)(335.03647, 48353.176)(336.04022, 8850.767)(337.0435, 1064.92)
Phenolic acids	p-Coumaroyl malic acid	-2.76853	-6.42083	-5.68517	(280.05582, 5341.618)(281.05875, 1745.2999)(281.0657, 14860.862)(282.07065, 1780.7982)(283.05508, 503.08005)(303.04785, 13994.49)(304.05078, 2235.2937)
Phenolic acids	3-Feruloylquinic acid	15.0101	5.22921	1.38199	(368.11255, 18966.9)(369.1144, 11010.3)(370.1183, 2116.82)(369.1192, 104699.51)(370.116, 20158.482)(371.1221, 12033.28)
Phenolic acids	Ellagic acid arabinoside	-4.92435	0.320298	-15.4787	(435.05692, 7864.166)(436.05984, 1425.1964)(437.0491, 803.9654)(438.04504, 141.0775)(457.03885, 6417.151)(458.04172, 1208.0327)(459.03366, 887.64435)
Phenolic acids	Hydroxycaffeic acid	-0.0424356	2.16114	-0.818377	(196.03516, 1134.17)(197.0179, 137.15)(197.0442, 39931.652)(198.04788, 4393.1035)(199.04608, 393.96625)(219.02742, 3080.166)(220.02849, 306.9177)(221.01715, 76.245)
Phenolic acids	1,2,2'-Triferuloylgentiobiose	-0.0958872	0.167015	-0.139493	(870.2696, 113.3)(871.2798, 658.49)(871.2748, 421.344)(872.28534, 164.36667)(873.27844, 229.905)(893.24713, 8177.63)(894.2511, 4022.8176)(895.2581, 1456.8665)(896.267, 271.6986)(897.2699, 95.505005)
Phenolic acids	5-O-Galloylquinic acid	-5.36933	-2.74174	-3.30428	(344.07465, 13634.69)(345.07324, 2848.5916)(346.0806, 427.35498)(345.0824, 2352.02)(367.0644, 28867.576)(368.069, 3399.1006)(369.0695, 2123.311)(370.0857, 277.35)
Phenolic acids	2,3-Dihydroxybenzoic acid	0.0775192	-0.35091	-0.117371	(154.0241, 218.17668)(155.03421, 276658.88)(156.03706, 22724.537)(157.04144, 10790.634)(158.04999, 1513.7675)(177.01666, 3839.5002)(178.02264, 361.15125)
Phenolic acids	p-Coumaric acid ethyl ester	0.0498947	-0.637121	1.38906	(193.08589, 583824.7)(194.08911, 70293.72)(195.098, 17475.18)(196.09946, 5385.854)(215.07043, 6681.2)
Phenolic acids	1,2-Disinapoylgentiobiose	2.9369	0.106868	-0.230314	(754.2343, 1869.325)(755.2388, 1092.385)(756.2391, 371.68)(757.227, 75.91)(777.21606, 1584.8999)(778.2237, 1001.28)(779.2342, 345.53)
Phenolic acids	Cinnamic acid	0.459697	0.732946	-0.947961	(148.05186, 1269.3534)(149.05959, 279596.44)(150.06284, 30474.19)(151.06467, 6535.227)(171.04262, 21563.658)(172.04295, 5205.97)(173.0397, 729.01)
Phenolic acids	Gallic acid ethyl ester	-0.163378	0.925102	-1.25509	(198.05055, 1864.4099)(199.06033, 20246.547)(200.06427, 2893.383)(201.06226, 2917.4802)(221.04207, 189445.58)(222.04546, 23055.818)(223.05103, 14522.805)(224.0516, 757.07)
Phenolic acids	Rosmarinic acid	-3.26108	-11.4782	0.892386	(360.0786, 315.32)(361.0636, 184.64)(361.0922, 55319.39)(362.09576, 14548.287)(363.09412, 11053.044)(364.0965, 1605.579)(383.07498, 20219.68)(384.07727, 3151.6946)(385.08072, 2453.136)
Phenolic acids	Feruloyl glucose	-7.05955	0.617083	-14.0574	(357.1197, 5174.4575)(358.1177, 211.23)(359.1164, 888.22)(379.09998, 25724.672)(380.10486, 4225.787)(381.09943, 2536.925)
Phenolic acids	Cinnamoyl glucose	7.47943	3.61302	9.02347	(310.10513, 17231.969)(311.10532, 9847.595)(312.09137, 4181.75)(311.11395, 1476.8374)(312.1273, 811.0)(333.09528, 32452.662)(334.0974, 5280.145)(335.10165, 5114.1943)
Phenolic acids	Gallic acid 4-O-glucoside	-8.16509	-4.65178	-7.7113	(332.07697, 14645.77)(333.0771, 3896.45)(333.08234, 44972.44)(334.08453, 13267.442)(335.07324, 3880.7449)(336.0805, 578.35)(355.0644, 14167.671)(356.0699, 2571.9348)(357.05847, 763.56494)
Phenolic acids	p-Coumaroyl tartaric acid	-3.87887	-18.5869	3.00279	(296.0485, 153.0)(297.06052, 126825.75)(298.06305, 23352.166)(299.0713, 8385.448)(300.07166, 430.315)(319.0428, 125121.68)(320.04657, 18510.717)(321.05655, 7175.7705)(322.05423, 433.30997)
Phenolic acids	Dihydro-p-coumaric acid	0.0952681	0.255076	-0.886697	(167.07031, 1308806.1)(168.07356, 126657.89)(169.07707, 56636.562)(170.08005, 7564.6714)(171.07854, 1198.96)(189.05421, 7397.733)(190.0549, 1742.8674)(191.05107, 423.31)
Phenolic acids	p-Coumaric acid 4-O-glucoside	0.111112	-0.173472	0.605874	(327.10852, 3219.5952)(349.08942, 236098.47)(350.09293, 42556.516)(351.09805, 13938.22)(352.0998, 2019.2615)
Phenolic acids	2-Hydroxybenzoic acid	0.575675	-0.0431858	-0.737437	(138.03052, 684.15)(139.0392, 301355.72)(140.04184, 31524.086)(141.03593, 3610.7969)(142.03435, 576.4167)(161.0213, 1620.0361)(162.02376, 182.345)
Phenolic acids	Avenanthramide K	1.6114	4.93855	1.46969	(315.07306, 20247.875)(316.07675, 4731.134)(317.0671, 1878.33)
Phenolic acids	24-Methylenecholestanol ferulate	-0.0914913	1.53676	7.84356	(577.4231, 35628.746)(578.43036, 12957.453)(579.43054, 5129.4126)(578.4327, 5185.32)(579.4374, 3243.12)(580.4383, 2128.74)(600.41724, 5196.9175)(601.412, 636.36)
Phenolic acids	5-5'-Dehydrodiferulic acid	1.47183	7.38608	7.89464	(386.1011, 1214.99)(387.0869, 895.94)(387.10638, 104491.914)(388.11118, 24272.502)(389.112, 8194.231)(390.12207, 3091.675)(409.09094, 5496.565)(410.0961, 1135.7)
Phenolic acids	1-Sinapoyl-2-feruloylgentiobiose	2.91789	4.94515	-0.245319	(724.22327, 3644.976)(725.2208, 4462.73)(726.22723, 1846.8049)(725.2292, 4253.3965)(726.2326, 1823.9501)(727.22736, 860.0366)
Phenolic acids	p-Coumaroyl tyrosine	8.72542	6.59696	7.24673	(327.10956, 56261.895)(328.1129, 11540.841)(329.1114, 5297.56)(328.1181, 58234.18)(329.11865, 13151.787)(330.1258, 2547.02)(350.10065, 7418.6543)(351.10263, 6736.2134)(352.1095, 702.5)
Phenolic acids	Feruloyl tartaric acid	4.67547	3.19515	5.66759	(326.068, 1592.45)(327.06955, 232834.97)(328.0726, 29134.059)(349.0542, 13263.325)(350.05722, 2118.0935)(351.04974, 1009.06604)
Phenolic acids	Stigmastanol ferulate	1.70267	4.89146	1.59429	(592.4487, 6273.3677)(593.44293, 3941.9976)(594.4524, 979.9533)(593.4537, 3648.26)(594.4622, 1852.7)(595.4664, 737.81)(615.4412, 68238.53)(616.4409, 27751.08)(617.449, 11627.98)
Phenolic acids	Verbascoside	-0.0350338	1.72514	-0.208872	(625.2147, 141.11)(647.1933, 5471.58)(648.1978, 2122.19)(649.193, 1037.28)
Phenolic acids	3,4-Diferuloylquinic acid	3.84105	6.87858	-0.253221	(544.1565, 12547.47)(545.16113, 4283.5547)(545.1646, 15423.936)(546.16974, 5389.4023)(547.1681, 2950.2974)(567.147, 1218.2233)
Phenolic acids	Protocatechuic acid 4-O-glucoside	4.94246	8.45517	3.46574	(316.0797, 27957.354)(317.08414, 3989.9001)(318.07846, 2362.97)(317.08508, 53643.84)(318.092, 9174.199)(319.0829, 3434.97)(339.07098, 6058.6626)(340.07196, 687.55664)(341.06418, 577.16)
Phenolic acids	1,2,2'-Trisinapoylgentiobiose	3.23391	0.0510778	6.41771	(960.2977, 1127.4241)(961.2736, 383.95)(983.2797, 5922.3228)(984.2836, 3241.7634)(985.2863, 1815.485)(986.28564, 384.85666)
Phenolic acids	3-p-Coumaroylquinic acid	4.21931	3.07599	18.4451	(338.09946, 14002.162)(339.1106, 4062.03)(339.10577, 817980.0)(340.11084, 150748.03)(341.1121, 36906.28)
Phenolic acids	Ellagic acid acetyl-xyloside	1.50953	0.12831	-0.208872	(477.0647, 2699.08)(478.0849, 401.63)(479.0773, 1944.35)(480.0772, 263.91)(499.0498, 2240.04)(500.052, 439.4)
Phenolic acids	Gallic acid 3-O-gallate	1.45876	1.54999	4.09842	(323.04013, 4477.37)(324.04413, 720.23596)(345.02, 387.98)
Phenolic acids	Caffeoyl glucose	-0.0714813	0.0918627	5.83295	(343.10083, 80293.81)(344.10364, 13857.953)(345.10608, 6310.33)(346.0967, 822.64)(365.0894, 25850.62)
Phenolic acids	Sinapine	-0.134672	0.0286722	12.3167	(310.16412, 3521.896)(311.15915, 1304.7567)(312.1622, 165.81)(333.1543, 14325.511)(334.15848, 2761.173)(335.14865, 551.63)
Phenolic acids	2,5-di-S-Glutathionyl caftaric acid	-0.0564762	0.106868	1.24766	(923.1956, 2522.98)(924.179, 1219.01)(925.2016, 554.0)(945.1805, 1995.59)(946.1907, 1951.36)(947.1763, 1872.35)
Phenolic acids	1-Caffeoylquinic acid	5.52132	8.33612	1.57417	(354.09253, 16451.516)(355.09045, 7242.9116)(355.10117, 23871.312)(356.10654, 5594.3696)(357.10864, 1770.4849)(377.08554, 60224.406)(378.08676, 15002.122)
Phenolic acids	1,3-Dicaffeoylquinic acid	7.30256	1.65925	5.80572	(517.1339, 47954.883)(518.1403, 10321.353)(519.13635, 6517.3213)(520.1454, 332.37)(539.1125, 7478.29)(540.1172, 2109.34)(541.124, 1537.0)(542.1082, 130.18)
Phenolic acids	3,4-dihydroxyphenyl-2-oxypropanoic acid	1.413	-0.0814779	-0.233546	(181.04971, 523798.84)(182.053, 54245.457)(183.05635, 5778.3906)(184.06032, 955.6894)(203.03139, 787.3079)
Phenolic acids	Campesteryl ferulate	5.65592	2.96269	3.91524	(592.4118, 5412.197)(593.4167, 2076.32)(594.41534, 465.96)(593.42255, 6211.223)(594.419, 2830.66)(595.42804, 774.5833)(615.4027, 393.92)
Stilbenes	Resveratrol 3-O-glucoside	-0.0980444	0.253284	-16.462	(390.12744, 1346.6501)(391.11758, 2288.33)(392.13, 1831.32)(391.1379, 5193.42)(413.12024, 125299.32)(414.12393, 29701.332)(415.12485, 6821.384)(416.1143, 584.08)
Stilbenes	Piceatannol	0.0953514	-0.512144	1.2719	(245.08104, 178040.23)(246.08417, 31289.496)(247.0887, 6613.7026)(248.09041, 963.90137)(267.06543, 1244.08)
Stilbenes	Resveratrol	-0.0263622	-0.59382	0.0947025	(228.07854, 514.0873)(229.0861, 189687.58)(230.08931, 30475.4)(231.09189, 6828.67)(232.09259, 1077.9064)(251.06798, 389.56088)(252.0586, 139.18)
Stilbenes	Pterostilbene	0.644106	0.067959	-2.25688	(256.1082, 11609.71)(257.11737, 815040.75)(258.12064, 140502.3)(259.12436, 20431.494)(260.1268, 3322.9783)(279.09973, 12022.944)(280.10345, 3220.2268)(281.11185, 7487.4805)
Stilbenes	d-Viniferin	3.56899	10.907	1.73723	(454.14038, 3119.96)(455.14594, 2627.9102)(456.1443, 472.93)(455.14957, 22042.553)(456.15402, 6961.697)(457.15573, 3277.6582)(458.1464, 934.64)(477.13312, 5098.778)(478.13727, 1574.53)(479.14203, 2988.19)
Stilbenes	Pinosylvin	5.24619	10.3932	1.7027	(212.0838, 430.715)(213.09131, 52652.78)(214.09325, 9773.389)(215.09955, 5862.54)(216.09875, 1040.39)(235.07025, 9273.695)(236.0852, 1162.17)
