# Supplementary material for: Phenolic Profiling for Traceability of Vanilla ×tahitensis
Source: Front Plant Sci. 2017 Oct 12;8:1746. doi: 10.3389/fpls.2017.01746 (PMC5644282; doi:10.3389/fpls.2017.01746)
Supplement: Supplementary Table 2 — The compounds, significantly different among the three samples (one-way ANOVA, multiple testing correction, p-value 0.05), are reported with the corresponding P-value. [file DataSheet2.XLSX]

## Sheet: Foglio1
Supplementary table 2
			Oneway ANOVA, p<0.05
			Test :Oneway ANOVA
			P-value cut-off :0.05
			P value computation :Asymptotic
			Multiple Testing Correction : Benjamini-Hochberg
Compound	Class	Sub Class	p (Corr)	p	ChEBI ID	Annotations
Pelargonidin 3-O-arabinoside	Flavonoids	Anthocyanins	1.32145e-05	3.49241e-06		Pelargonidin 3-O-arabinoside [ C20 H19 O9, tgt=78.40, overall=78.40 ]
Kaempferol	Flavonoids	Anthocyanins	1.79054e-07	3.31407e-08	28499	Kaempferol [ C15 H10 O6, tgt=99.75, overall=99.75 ]
Peonidin	Flavonoids	Anthocyanins	3.59809e-10	2.82707e-11	75314	Peonidin [ C16 H13 O6, tgt=99.68, overall=99.68 ]
Petunidin 3-O-rutinoside	Flavonoids	Anthocyanins	1.79054e-07	3.32528e-08		Petunidin 3-O-rutinoside [ C28 H33 O16, tgt=72.61, overall=72.61 ]
Petunidin 3-O-galactoside	Flavonoids	Anthocyanins	0.0113555	0.0061644	31985	Petunidin 3-O-galactoside [ C22 H23 O12, tgt=72.27, overall=72.27 ]
Cyanidin	Flavonoids	Anthocyanins	1.58802e-07	2.72232e-08	27843	Cyanidin [ C15 H11 O6, tgt=99.75, overall=99.75 ]
Pelargonidin	Flavonoids	Anthocyanins	3.66078e-10	3.13781e-11	25863	Pelargonidin [ C15 H11 O5, tgt=92.12, overall=92.12 ]
Malvidin 3-O-galactoside	Flavonoids	Anthocyanins	0.00449545	0.0021835	31799	Malvidin 3-O-galactoside [ C23 H25 O12, tgt=80.57, overall=80.57 ]
Xanthohumol	Flavonoids	Chalcones	0.00628083	0.00314041	66331	Xanthohumol [ C21 H22 O5, tgt=74.56, overall=74.56 ]
Phloretin 2'-O-xylosyl-glucoside	Flavonoids	Dihydrochalcones	0.000772336	0.000319968		Phloretin 2'-O-xylosyl-glucoside [ C26 H32 O14, tgt=93.47, overall=93.47 ]
Phloretin	Flavonoids	Dihydrochalcones	4.1837e-09	4.48253e-10	17276	Phloretin [ C15 H14 O5, tgt=98.71, overall=98.71 ]
Dihydroquercetin 3-O-rhamnoside	Flavonoids	Dihydroflavonols	0.0237848	0.0139311	27669	Dihydroquercetin 3-O-rhamnoside [ C21 H22 O11, tgt=77.16, overall=77.16 ]
(+)-Catechin 3-O-glucose	Flavonoids	Flavanols	0.000681657	0.000272663		(+)-Catechin 3-O-glucose [ C21 H24 O11, tgt=89.24, overall=89.24 ]
(-)-Epigallocatechin	Flavonoids	Flavanols	7.97727e-05	2.3362e-05	42255	(-)-Epigallocatechin [ C15 H14 O7, tgt=70.05, overall=70.05 ]
6-Geranylnaringenin	Flavonoids	Flavanones	3.27298e-05	8.88381e-06		6-Geranylnaringenin [ C25 H28 O5, tgt=76.87, overall=76.87 ]
Naringenin 7-O-glucoside	Flavonoids	Flavanones	0.00674378	0.00342006	28327	Naringenin 7-O-glucoside [ C21 H22 O10, tgt=97.91, overall=97.91 ]
Hesperetin	Flavonoids	Flavanones	0.0369821	0.0229817	28230	Hesperetin [ C16 H14 O6, tgt=99.84, overall=99.84 ]
Eriodictyol	Flavonoids	Flavanones	2.92844e-06	6.4844e-07	28412	Eriodictyol [ C15 H12 O6, tgt=95.81, overall=95.81 ]
Sakuranetin	Flavonoids	Flavanones	0.00270789	0.00123789	28927	Sakuranetin [ C16 H14 O5, tgt=97.03, overall=97.03 ]
Cirsilineol	Flavonoids	Flavones	5.51939e-08	8.27908e-09	3718	Cirsilineol [ C18 H16 O7, tgt=99.37, overall=99.37 ]
7,3',4'-Trihydroxyflavone	Flavonoids	Flavones	2.49427e-10	1.60346e-11		7,3',4'-Trihydroxyflavone [ C15 H10 O5, tgt=92.12, overall=92.12 ]
6-Hydroxyluteolin	Flavonoids	Flavones	0.0300815	0.0182638	2197	6-Hydroxyluteolin [ C15 H10 O7, tgt=84.03, overall=84.03 ]
Apigenin 6,8-di-C-glucoside	Flavonoids	Flavones	0.00628083	0.00309837	69814	Apigenin 6,8-di-C-glucoside [ C27 H30 O15, tgt=96.16, overall=96.16 ]
7,4'-Dihydroxyflavone	Flavonoids	Flavones	3.06121e-10	2.18658e-11	29503	7,4'-Dihydroxyflavone [ C15 H10 O4, tgt=85.94, overall=85.94 ]
Cirsimaritin	Flavonoids	Flavones	0.00975324	0.00515528	81337	Cirsimaritin [ C17 H14 O6, tgt=81.00, overall=81.00 ]
6-Hydroxyluteolin 7-O-rhamnoside	Flavonoids	Flavones	0.000831955	0.00035061		6-Hydroxyluteolin 7-O-rhamnoside [ C21 H20 O11, tgt=86.11, overall=86.11 ]
5,6-Dihydroxy-7,8,3',4'-tetramethoxyflavone	Flavonoids	Flavones	0.000187887	5.96638e-05		5,6-Dihydroxy-7,8,3',4'-tetramethoxyflavone [ C19 H18 O8, tgt=74.67, overall=74.67 ]
Isorhamnetin	Flavonoids	Flavonols	6.28429e-06	1.4813e-06	6052	Isorhamnetin [ C16 H12 O7, tgt=84.97, overall=84.97 ]
Kaempferide	Flavonoids	Flavonols	3.04534e-11	1.52267e-12	6099	Kaempferide [ C16 H12 O6, tgt=99.68, overall=99.68 ]
Isorhamnetin 3-O-galactoside	Flavonoids	Flavonols	0.013552	0.00745358	75751 / 75777	Isorhamnetin 3-O-galactoside [ C22 H22 O12, tgt=75.97, overall=75.97 ]
Myricetin	Flavonoids	Flavonols	0.000234225	7.86326e-05	18152	Myricetin [ C15 H10 O8, tgt=75.77, overall=75.77 ]
3,7-Dimethylquercetin	Flavonoids	Flavonols	0.000187887	6.03922e-05		3,7-Dimethylquercetin [ C17 H14 O7, tgt=99.59, overall=99.59 ]
Isorhamnetin 3-O-glucuronide	Flavonoids	Flavonols	0.000520984	0.00019723		Isorhamnetin 3-O-glucuronide [ C22 H20 O13, tgt=85.41, overall=85.41 ]
Isorhamnetin 3-O-glucoside 7-O-rhamnoside	Flavonoids	Flavonols	5.15637e-05	1.47325e-05		Isorhamnetin 3-O-glucoside 7-O-rhamnoside [ C28 H32 O16, tgt=72.61, overall=72.61 ]
Quercetin 3-O-(6''-acetyl-galactoside) 7-O-rhamnoside	Flavonoids	Flavonols	4.53247e-05	1.26262e-05		Quercetin 3-O-(6''-acetyl-galactoside) 7-O-rhamnoside [ C29 H32 O17, tgt=70.19, overall=70.19 ]
Quercetin 3-O-acetyl-rhamnoside	Flavonoids	Flavonols	0.0004343	0.000161311		Quercetin 3-O-acetyl-rhamnoside [ C23 H22 O7, tgt=80.23, overall=80.23 ]
6''-O-Acetylgenistin	Flavonoids	Isoflavonoids	0.000571096	0.000224359		6''-O-Acetylgenistin [ C23 H22 O11, tgt=83.25, overall=83.25 ]
Formononetin	Flavonoids	Isoflavonoids	8.24321e-06	2.0608e-06	18088	Formononetin [ C16 H12 O4, tgt=88.03, overall=88.03 ]
6''-O-Acetylglycitin	Flavonoids	Isoflavonoids	0.000331854	0.000118519	133348	6''-O-Acetylglycitin [ C24 H24 O11, tgt=85.47, overall=85.47 ]
1-Acetoxypinoresinol	Lignans	Lignans	0.000393938	0.000143506	582	1-Acetoxypinoresinol [ C22 H24 O8, tgt=84.03, overall=84.03 ]
Arctigenin	Lignans	Lignans	0.0300815	0.0181023	79	Arctigenin [ C21 H24 O6, tgt=73.96, overall=73.96 ]
Dimethylmatairesinol	Lignans	Lignans	0.00322104	0.00152693		Dimethylmatairesinol [ C22 H26 O6, tgt=71.47, overall=71.47 ]
7-Hydroxysecoisolariciresinol	Lignans	Lignans	0.0150064	0.00839698	88362	7-Hydroxysecoisolariciresinol [ C20 H26 O7, tgt=84.93, overall=84.93 ]
3-Methylcatechol	Other polyphenols	Alkylphenols	3.1269e-08	3.5736e-09	18404	3-Methylcatechol [ C7 H8 O2, tgt=99.65, overall=99.65 ]
5-Pentadecylresorcinol	Other polyphenols	Alkylphenols	0.000142168	4.3666e-05	2120	5-Pentadecylresorcinol [ C21 H36 O2, tgt=73.25, overall=73.25 ]
5-Heptadecylresorcinol	Other polyphenols	Alkylphenols	0.0273514	0.0162155		5-Heptadecylresorcinol [ C23 H40 O2, tgt=99.56, overall=99.56 ]
5-Heneicosylresorcinol	Other polyphenols	Alkylphenols	0.034711	0.0213224		5-Heneicosylresorcinol [ C27 H48 O2, tgt=78.15, overall=78.15 ]
Bisdemethoxycurcumin	Other polyphenols	Curcuminoids	4.44851e-08	6.03727e-09	71045	Bisdemethoxycurcumin [ C19 H16 O4, tgt=84.89, overall=84.89 ]
Xanthotoxin	Other polyphenols	Furanocoumarins	0.000252247	8.64848e-05	18358	Xanthotoxin [ C12 H8 O4, tgt=94.72, overall=94.72 ]
Vanillin	Other polyphenols	Hydroxybenzaldehydes	3.91058e-08	4.74856e-09	18346	Vanillin [ C8 H8 O3, tgt=99.87, overall=99.87 ]
3-Methoxyacetophenone	Other polyphenols	Hydroxybenzoketones	0.00675564	0.00347433		3-Methoxyacetophenone [ C9 H10 O2, tgt=78.15, overall=78.15 ]
2,3-Dihydroxy-1-guaiacylpropanone	Other polyphenols	Hydroxybenzoketones	0.000118491	3.55474e-05		2,3-Dihydroxy-1-guaiacylpropanone [ C10 H12 O5, tgt=79.90, overall=79.90 ]
Sinapaldehyde	Other polyphenols	Hydroxycinnamaldehydes	1.97912e-14	4.24097e-16	27949	Sinapaldehyde [ C11 H12 O4, tgt=85.76, overall=85.76 ]
Esculin	Other polyphenols	Hydroxycoumarins	2.73227e-06	5.85487e-07	4853	Esculin [ C15 H16 O9, tgt=76.60, overall=76.60 ]
Acetyl eugenol	Other polyphenols	Hydroxyphenylpropenes	8.73341e-08	1.43477e-08	86583	Acetyl eugenol [ C12 H14 O3, tgt=71.12, overall=71.12 ]
Juglone	Other polyphenols	Naphtoquinones	3.0148e-12	1.29206e-13	15794	Juglone [ C10 H6 O3, tgt=83.14, overall=83.14 ]
Catechol	Other polyphenols	Other polyphenols	4.32732e-08	5.56369e-09	18135	Catechol [ C6 H6 O2, tgt=84.64, overall=84.64 ]
Coumestrol	Other polyphenols	Other polyphenols	1.15654e-09	1.07393e-10	3908	Coumestrol [ C15 H8 O5, tgt=83.17, overall=83.17 ]
Pyrogallol	Other polyphenols	Other polyphenols	0.00121959	0.000540104	16164	Pyrogallol [ C6 H6 O3, tgt=97.47, overall=97.47 ]
Phlorin	Other polyphenols	Other polyphenols	1.93135e-07	3.72872e-08	52560	Phlorin [ C12 H16 O8, tgt=84.16, overall=84.16 ]
3,4-Dihydroxyphenylglycol	Other polyphenols	Other polyphenols	0.0205616	0.0117495	1387	3,4-Dihydroxyphenylglycol [ C8 H10 O4, tgt=72.59, overall=72.59 ]
Carvacrol	Other polyphenols	Phenolic terpenes	0.0108011	0.0057863	3440	Carvacrol [ C10 H14 O, tgt=74.96, overall=74.96 ]
Rosmanol	Other polyphenols	Phenolic terpenes	1.93135e-07	3.86269e-08		Rosmanol [ C20 H26 O5, tgt=76.93, overall=76.93 ]
Carnosol	Other polyphenols	Phenolic terpenes	1.81886e-06	3.76764e-07	3429	Carnosol [ C20 H26 O4, tgt=79.59, overall=79.59 ]
Ellagic acid arabinoside	Phenolic acids	Hydroxybenzoic acids	8.24321e-06	2.05798e-06		Ellagic acid arabinoside [ C19 H14 O12, tgt=77.79, overall=77.79 ]
Gallic acid ethyl ester	Phenolic acids	Hydroxybenzoic acids	0.000772336	0.000314541	87247	Gallic acid ethyl ester [ C9 H10 O5, tgt=90.54, overall=90.54 ]
3-Sinapoylquinic acid	Phenolic acids	Hydroxycinnamic acids	8.63909e-06	2.22148e-06	75493	3-Sinapoylquinic acid [ C18 H22 O10, tgt=88.05, overall=88.05 ]
m-Coumaric acid	Phenolic acids	Hydroxycinnamic acids	1.24503e-13	3.55723e-15	18176	m-Coumaric acid [ C9 H8 O3, tgt=99.71, overall=99.71 ]
Sinapic acid	Phenolic acids	Hydroxycinnamic acids	0.000293279	0.000102648	77131	Sinapic acid [ C11 H12 O5, tgt=96.92, overall=96.92 ]
Isoferulic acid	Phenolic acids	Hydroxycinnamic acids	0.0490915	0.0308575	27794	Isoferulic acid [ C10 H10 O4, tgt=86.23, overall=86.23 ]
3-Feruloylquinic acid	Phenolic acids	Hydroxycinnamic acids	0.00275804	0.00128052		3-Feruloylquinic acid [ C17 H20 O9, tgt=72.85, overall=72.85 ]
Hydroxycaffeic acid	Phenolic acids	Hydroxycinnamic acids	0.000209454	6.88206e-05		Hydroxycaffeic acid [ C9 H8 O5, tgt=83.70, overall=83.70 ]
1,2,2'-Triferuloylgentiobiose	Phenolic acids	Hydroxycinnamic acids	0.00975324	0.00513423		1,2,2'-Triferuloylgentiobiose [ C42 H46 O20, tgt=91.19, overall=91.19 ]
p-Coumaric acid ethyl ester	Phenolic acids	Hydroxycinnamic acids	7.33333e-16	6.35705e-18		p-Coumaric acid ethyl ester [ C11 H12 O3, tgt=86.86, overall=86.86 ]
Cinnamic acid	Phenolic acids	Hydroxycinnamic acids	0.0150064	0.00846789	27386	Cinnamic acid [ C9 H8 O2, tgt=98.32, overall=98.32 ]
Rosmarinic acid	Phenolic acids	Hydroxycinnamic acids	0.00322104	0.0015415	17226	Rosmarinic acid [ C18 H16 O8, tgt=70.15, overall=70.15 ]
Feruloyl glucose	Phenolic acids	Hydroxycinnamic acids	0.00107723	0.000469364		Feruloyl glucose [ C16 H20 O9, tgt=82.12, overall=82.12 ]
p-Coumaroyl tartaric acid	Phenolic acids	Hydroxycinnamic acids	2.60637e-09	2.60637e-10		p-Coumaroyl tartaric acid [ C13 H12 O8, tgt=79.60, overall=79.60 ]
3-p-Coumaroylquinic acid	Phenolic acids	Hydroxycinnamic acids	0.00185135	0.000833106	75499	3-p-Coumaroylquinic acid [ C16 H18 O8, tgt=80.54, overall=80.54 ]
Homoveratric acid	Phenolic acids	Hydroxyphenylacetic acids	7.33333e-16	1.04762e-17		Homoveratric acid [ C10 H12 O4, tgt=99.12, overall=99.12 ]
3,4-Dihydroxyphenylacetic acid	Phenolic acids	Hydroxyphenylacetic acids	0.020822	0.012047	41941	3,4-Dihydroxyphenylacetic acid [ C8 H8 O4, tgt=96.12, overall=96.12 ]
Dihydrocaffeic acid	Phenolic acids	Hydroxyphenylpropanoic acids	3.68537e-13	1.3162e-14	48400	Dihydrocaffeic acid [ C9 H10 O4, tgt=97.76, overall=97.76 ]
3,4-dihydroxyphenyl-2-oxypropanoic acid	Phenolic acids	Hydroxyphenylpropanoic acids	4.23627e-06	9.6829e-07		3,4-dihydroxyphenyl-2-oxypropanoic acid [ C9 H8 O4, tgt=99.81, overall=99.81 ]
Dihydro-p-coumaric acid	Phenolic acids	Hydroxyphenylpropanoic acids	1.55739e-10	8.89935e-12	32980	Dihydro-p-coumaric acid [ C9 H10 O3, tgt=99.07, overall=99.07 ]
Resveratrol 3-O-glucoside	Stilbenes	Stilbenes	5.92713e-08	9.31407e-09	8198	Resveratrol 3-O-glucoside [ C20 H22 O8, tgt=96.63, overall=96.63 ]
Piceatannol	Stilbenes	Stilbenes	0.000541595	0.000208901	28814	Piceatannol [ C14 H12 O4, tgt=96.80, overall=96.80 ]
Resveratrol	Stilbenes	Stilbenes	0.00103375	0.000443034	27881	Resveratrol [ C14 H12 O3, tgt=95.12, overall=95.12 ]
Pterostilbene	Stilbenes	Stilbenes	4.6284e-08	6.61199e-09	8630	Pterostilbene [ C16 H16 O3, tgt=99.83, overall=99.83 ]
