# Supplementary material for: Phenolic Profiling for Traceability of Vanilla ×tahitensis
Source: Front Plant Sci. 2017 Oct 12;8:1746. doi: 10.3389/fpls.2017.01746 (PMC5644282; doi:10.3389/fpls.2017.01746)
Supplement: Supplementary Table 3 — The results of the volcano plot analysis reporting, for each pairwise comparison, the compounds characterized by a fold change higher than 2. [file DataSheet3.XLSX]

## Sheet: batch 1 vs batch 2
Supplementary table 3
	Moderated T-Test [batch 1] Vs [batch 2] P <= 0.05 FC >=2.0
Compound	p	p (Corr)	FC (abs)	Regulation	FC	Abund Diff (Raw)	Abund Diff (Log2)	ChEBI ID	Annotations
Cirsilineol	2.65193e-07	1.21989e-05	2.60741	down	-2.60741	-1.31616e+06	-20.3279	3718	Cirsilineol [ C18 H16 O7, tgt=99.37, overall=99.37 ]
Kaempferide	9.43328e-08	5.78574e-06	3.43554	down	-3.43554	-16630730	-23.9873	6099	Kaempferide [ C16 H12 O6, tgt=99.68, overall=99.68 ]
6-Geranylnaringenin	0.00280803	0.027478	926.368	up	926.368	454571	18.7941		6-Geranylnaringenin [ C25 H28 O5, tgt=76.87, overall=76.87 ]
5-Pentadecylresorcinol	0.00205229	0.0222131	3579.4	up	3579.4	169769	17.3732	2120	5-Pentadecylresorcinol [ C21 H36 O2, tgt=73.25, overall=73.25 ]
Peonidin	1.99167e-08	3.33808e-06	3.75338	down	-3.75338	-17282714	-24.0428	75314	Peonidin [ C16 H13 O6, tgt=99.68, overall=99.68 ]
Dihydroquercetin 3-O-rhamnoside	0.0070182	0.0496673	405.09	up	405.09	727058	19.4717	27669	Dihydroquercetin 3-O-rhamnoside [ C21 H22 O11, tgt=77.16, overall=77.16 ]
Myricetin	0.00545539	0.0436431	672.348	up	672.348	324834	18.3093	18152	Myricetin [ C15 H10 O8, tgt=75.77, overall=75.77 ]
m-Coumaric acid	3.62835e-08	3.33808e-06	2.7807	up	2.7807	13907094	23.7293	18176	m-Coumaric acid [ C9 H8 O3, tgt=99.71, overall=99.71 ]
Caffeoyl tartaric acid	0.00662979	0.0496673	264.605	up	264.605	295.326	8.20616		Caffeoyl tartaric acid [ C13 H12 O9, tgt=84.74, overall=84.74 ]
3,7-Dimethylquercetin	6.97143e-06	0.000195129	2.2327	down	-2.2327	-1.70557e+06	-20.7018		3,7-Dimethylquercetin [ C17 H14 O7, tgt=99.59, overall=99.59 ]
Isorhamnetin 3-O-glucuronide	1.05671e-05	0.000242499	10041.4	up	10041.4	120565	16.8794		Isorhamnetin 3-O-glucuronide [ C22 H20 O13, tgt=85.41, overall=85.41 ]
(-)-Epigallocatechin	0.001591	0.0182965	3295.48	up	3295.48	3689.54	11.8492	42255	(-)-Epigallocatechin [ C15 H14 O7, tgt=70.05, overall=70.05 ]
Hydroxycaffeic acid	0.00347769	0.0319948	4.60618	down	-4.60618	-1.15595e+06	-20.1406		Hydroxycaffeic acid [ C9 H8 O5, tgt=83.70, overall=83.70 ]
3,4-dihydroxyphenyl-2-oxypropanoic acid	1.8237e-05	0.000335561	2.81761	up	2.81761	7673752	22.8715		3,4-dihydroxyphenyl-2-oxypropanoic acid [ C9 H8 O4, tgt=99.81, overall=99.81 ]
5-Heneicosylresorcinol	0.0068765	0.0496673	22365.9	down	-22365.9	-472956192	-28.8171		5-Heneicosylresorcinol [ C27 H48 O2, tgt=78.15, overall=78.15 ]
Esculin	0.000280787	0.00397422	7841.53	up	7841.53	103325	16.6568	4853	Esculin [ C15 H16 O9, tgt=76.60, overall=76.60 ]
p-Coumaroyl tartaric acid	1.18614e-05	0.000242499	26764	up	26764	29971.5	14.8713		p-Coumaroyl tartaric acid [ C13 H12 O8, tgt=79.60, overall=79.60 ]
Bisdemethoxycurcumin	7.42338e-06	0.000195129	19793.3	up	19793.3	68907.3	16.0724	71045	Bisdemethoxycurcumin [ C19 H16 O4, tgt=84.89, overall=84.89 ]
2,3-Dihydroxy-1-guaiacylpropanone	6.44932e-06	0.000195129	30549.4	down	-30549.4	-27278.1	-14.7355		2,3-Dihydroxy-1-guaiacylpropanone [ C10 H12 O5, tgt=79.90, overall=79.90 ]
Quercetin 3-O-acetyl-rhamnoside	0.000468334	0.00615525	3098.27	down	-3098.27	-8813.19	-13.1054		Quercetin 3-O-acetyl-rhamnoside [ C23 H22 O7, tgt=80.23, overall=80.23 ]
Carnosol	0.000574357	0.00704545	4238.58	down	-4238.58	-47839.1	-15.5459	3429	Carnosol [ C20 H26 O4, tgt=79.59, overall=79.59 ]

## Sheet: batch 1 vs PNG
		Moderated T-Test [batch 1] Vs [PNG] P <= 0.05 FC >=2.0
Compound	p	p (Corr)	FC (abs)	Regulation	FC	Abund Diff (Raw)	Abund Diff (Log2)	ChEBI	Annotations
Homoveratric acid	2.9385e-09	1.35171e-07	3.39503	up	3.39503	2.23725e+06	21.0933		Homoveratric acid [ C10 H12 O4, tgt=99.12, overall=99.12 ]
Juglone	5.66675e-14	1.04268e-11	19.3504	down	-19.3504	-1885207	-20.8463	15794	Juglone [ C10 H6 O3, tgt=83.14, overall=83.14 ]
(+)-Catechin	0.0122897	0.0383271	951.048	down	-951.048	-199289	-17.6045	15600	(+)-Catechin [ C15 H14 O6, tgt=73.44, overall=73.44 ]
Isorhamnetin	0.000150502	0.000893304	3.25332	up	3.25332	6.62794e+06	22.6601	6052	Isorhamnetin [ C16 H12 O7, tgt=84.97, overall=84.97 ]
3-Sinapoylquinic acid	1.31124e-05	9.27958e-05	42792.5	up	42792.5	141668	17.1121		3-Sinapoylquinic acid [ C18 H22 O10, tgt=88.05, overall=88.05 ]
Pelargonidin 3-O-arabinoside	1.61085e-05	0.000109776	64755.2	up	64755.2	233249	17.8315		Pelargonidin 3-O-arabinoside [ C20 H19 O9, tgt=78.40, overall=78.40 ]
6-Geranylnaringenin	1.45814e-08	3.35372e-07	144085	up	144085	455006	18.7955		6-Geranylnaringenin [ C25 H28 O5, tgt=76.87, overall=76.87 ]
Dihydrocaffeic acid	6.45548e-07	7.4238e-06	2.28471	up	2.28471	1.71057e+06	20.706	48400	Dihydrocaffeic acid [ C9 H10 O4, tgt=97.76, overall=97.76 ]
Kaempferol	9.99645e-06	7.99716e-05	2.65455	up	2.65455	59855388	25.835	28499	Kaempferol [ C15 H10 O6, tgt=99.75, overall=99.75 ]
Peonidin	0.00234413	0.00937652	2.05609	up	2.05609	3317194	21.6615	75314	Peonidin [ C16 H13 O6, tgt=99.68, overall=99.68 ]
Xanthotoxin	0.00138271	0.00605758	772.555	up	772.555	2.83828e+06	21.4366	18358	Xanthotoxin [ C12 H8 O4, tgt=94.72, overall=94.72 ]
(+)-Catechin 3-O-glucose	1.08341e-05	8.30616e-05	33397.4	up	33397.4	106764	16.7041		(+)-Catechin 3-O-glucose [ C21 H24 O11, tgt=89.24, overall=89.24 ]
Myricetin	0.000599511	0.00306417	9.08692	down	-9.08692	-3.00889e+06	-21.5208	18152	Myricetin [ C15 H10 O8, tgt=75.77, overall=75.77 ]
Phloretin 2'-O-xylosyl-glucoside	0.000355839	0.00192572	9481.37	up	9481.37	551950	19.0742		Phloretin 2'-O-xylosyl-glucoside [ C26 H32 O14, tgt=93.47, overall=93.47 ]
6''-O-Acetylgenistin	1.18828e-05	8.74572e-05	19691.2	up	19691.2	59489	15.8603		6''-O-Acetylgenistin [ C23 H22 O11, tgt=83.25, overall=83.25 ]
Resveratrol 3-O-glucoside	4.26807e-06	4.00963e-05	84340	up	84340	1.20206e+06	20.1971	8198	Resveratrol 3-O-glucoside [ C20 H22 O8, tgt=96.63, overall=96.63 ]
Formononetin	0.000627861	0.00312234	4.45591	up	4.45591	1.59494e+06	20.6051	18088	Formononetin [ C16 H12 O4, tgt=88.03, overall=88.03 ]
Phloretin	4.3583e-06	4.00963e-05	2.34214	down	-2.34214	-8023240	-22.9358	17276	Phloretin [ C15 H14 O5, tgt=98.71, overall=98.71 ]
m-Coumaric acid	2.94717e-10	1.8076e-08	6.02243	up	6.02243	16648402	23.9889	18176	m-Coumaric acid [ C9 H8 O3, tgt=99.71, overall=99.71 ]
Sinapaldehyde	3.53802e-11	3.25498e-09	9.3619	up	9.3619	12222327	23.543	27949	Sinapaldehyde [ C11 H12 O4, tgt=85.76, overall=85.76 ]
7,3',4'-Trihydroxyflavone	2.74686e-07	4.21185e-06	8.80001	up	8.80001	11752510	23.4865		7,3',4'-Trihydroxyflavone [ C15 H10 O5, tgt=92.12, overall=92.12 ]
1-Acetoxypinoresinol	0.00141796	0.00606753	4077.37	up	4077.37	977120	19.8982	582	1-Acetoxypinoresinol [ C22 H24 O8, tgt=84.03, overall=84.03 ]
Piceatannol	0.00864009	0.0283889	2.26035	down	-2.26035	-2.54906e+06	-21.2815	28814	Piceatannol [ C14 H12 O4, tgt=96.80, overall=96.80 ]
Petunidin 3-O-rutinoside	0.000135214	0.000829314	3643.68	up	3643.68	3229.05	11.6569		Petunidin 3-O-rutinoside [ C28 H33 O16, tgt=72.61, overall=72.61 ]
Eriodictyol	4.88098e-05	0.00032075	3.49065	up	3.49065	8720715	23.056	28412	Eriodictyol [ C15 H12 O6, tgt=95.81, overall=95.81 ]
Coumestrol	6.04363e-08	1.23559e-06	6.67719	up	6.67719	530622	19.0173	3908	Coumestrol [ C15 H8 O5, tgt=83.17, overall=83.17 ]
Isorhamnetin 3-O-glucuronide	0.000536351	0.00281968	2912.84	up	2912.84	120529	16.879		Isorhamnetin 3-O-glucuronide [ C22 H20 O13, tgt=85.41, overall=85.41 ]
Arctigenin	0.0115215	0.0365509	384.461	up	384.461	254147	17.9553	79	Arctigenin [ C21 H24 O6, tgt=73.96, overall=73.96 ]
3-Feruloylquinic acid	0.000281182	0.0015678	12661.4	up	12661.4	40907.5	15.3201		3-Feruloylquinic acid [ C17 H20 O9, tgt=72.85, overall=72.85 ]
Petunidin 3-O-galactoside	0.00598483	0.020022	1424.18	up	1424.18	19300.5	14.2364	31985	Petunidin 3-O-galactoside [ C22 H23 O12, tgt=72.27, overall=72.27 ]
Ellagic acid arabinoside	0.00170374	0.00712472	1503.7	up	1503.7	3499.21	11.7728		Ellagic acid arabinoside [ C19 H14 O12, tgt=77.79, overall=77.79 ]
3,4-dihydroxyphenyl-2-oxypropanoic acid	9.65499e-05	0.000612593	3.13082	up	3.13082	7186324	22.7768		3,4-dihydroxyphenyl-2-oxypropanoic acid [ C9 H8 O4, tgt=99.81, overall=99.81 ]
Apigenin 6,8-di-C-glucoside	0.00515681	0.0182472	2.33192	down	-2.33192	-1.03716e+06	-19.9842	69814	Apigenin 6,8-di-C-glucoside [ C27 H30 O15, tgt=96.16, overall=96.16 ]
7,4'-Dihydroxyflavone	6.72462e-09	2.06222e-07	2.97918	up	2.97918	2238359	21.094	29503	7,4'-Dihydroxyflavone [ C15 H10 O4, tgt=85.94, overall=85.94 ]
Cyanidin	8.94431e-06	7.83692e-05	2.66217	up	2.66217	56523568	25.7523	27843	Cyanidin [ C15 H11 O6, tgt=99.75, overall=99.75 ]
3-Methoxyacetophenone	0.0100187	0.032341	380.94	up	380.94	5279605	22.332		3-Methoxyacetophenone [ C9 H10 O2, tgt=78.15, overall=78.15 ]
p-Coumaric acid ethyl ester	1.00246e-07	1.84453e-06	2.53005	down	-2.53005	-8.35623e+06	-22.9944		p-Coumaric acid ethyl ester [ C11 H12 O3, tgt=86.86, overall=86.86 ]
Pelargonidin	1.32932e-07	2.22359e-06	10.8265	up	10.8265	10871901	23.3741	25863	Pelargonidin [ C15 H11 O5, tgt=92.12, overall=92.12 ]
Cinnamic acid	0.00247098	0.00951477	2.65306	up	2.65306	2.3599e+06	21.1703	27386	Cinnamic acid [ C9 H8 O2, tgt=98.32, overall=98.32 ]
Phlorin	4.21715e-06	4.00963e-05	17.0138	down	-17.0138	-14098140	-23.749	52560	Phlorin [ C12 H16 O8, tgt=84.16, overall=84.16 ]
Dimethylmatairesinol	3.318e-07	4.69625e-06	3.17278	down	-3.17278	-1.16498e+06	-20.1519		Dimethylmatairesinol [ C22 H26 O6, tgt=71.47, overall=71.47 ]
Sakuranetin	0.00210114	0.00859131	2.1572	up	2.1572	901967	19.7827	28927	Sakuranetin [ C16 H14 O5, tgt=97.03, overall=97.03 ]
Genistin	0.00549841	0.0187353	684.982	up	684.982	606.224	9.24371	27514	Genistin [ C22 H20 O10, tgt=74.55, overall=74.55 ]
p-Coumaroyl tartaric acid	0.01277	0.0391612	117.92	down	-117.92	-3.95697e+06	-21.916		p-Coumaroyl tartaric acid [ C13 H12 O8, tgt=79.60, overall=79.60 ]
6''-O-Acetylglycitin	0.000161933	0.000931113	11821	up	11821	587069	19.1632	133348	6''-O-Acetylglycitin [ C24 H24 O11, tgt=85.47, overall=85.47 ]
Bisdemethoxycurcumin	1.26438e-08	3.32352e-07	77734.8	up	77734.8	68909.4	16.0724	71045	Bisdemethoxycurcumin [ C19 H16 O4, tgt=84.89, overall=84.89 ]
Pterostilbene	1.2132e-06	1.31311e-05	7.46937	up	7.46937	17409406	24.0534	8630	Pterostilbene [ C16 H16 O3, tgt=99.83, overall=99.83 ]
Isorhamnetin 3-O-glucoside 7-O-rhamnoside	0.0053002	0.0184007	396.44	up	396.44	350.436	8.45301		Isorhamnetin 3-O-glucoside 7-O-rhamnoside [ C28 H32 O16, tgt=72.61, overall=72.61 ]
Quercetin 3-O-(6''-acetyl-galactoside) 7-O-rhamnoside	0.0137196	0.0413838	796.973	up	796.973	2553.05	11.318		Quercetin 3-O-(6''-acetyl-galactoside) 7-O-rhamnoside [ C29 H32 O17, tgt=70.19, overall=70.19 ]
Malvidin 3-O-galactoside	0.00462899	0.0167007	1323.81	down	-1323.81	-5536511	-22.4005	31799	Malvidin 3-O-galactoside [ C23 H25 O12, tgt=80.57, overall=80.57 ]
p-HPEA-EDA	0.0146896	0.0429028	547.937	up	547.937	1759.5	10.781	85673	p-HPEA-EDA [ C17 H20 O5, tgt=77.11, overall=77.11 ]
3,4-Dihydroxyphenylglycol	0.00248211	0.00951477	1192.67	down	-1192.67	-597661	-19.189	1387	3,4-Dihydroxyphenylglycol [ C8 H10 O4, tgt=72.59, overall=72.59 ]
Acetyl eugenol	4.54355e-07	5.97153e-06	169822	down	-169822	-2228708	-21.0878	86583	Acetyl eugenol [ C12 H14 O3, tgt=71.12, overall=71.12 ]
Rosmanol	4.42089e-09	1.62689e-07	211800	down	-211800	-827259	-19.658		Rosmanol [ C20 H26 O5, tgt=76.93, overall=76.93 ]
Carnosol	5.85844e-07	7.18635e-06	201812	down	-201812	-2878222	-21.4567	3429	Carnosol [ C20 H26 O4, tgt=79.59, overall=79.59 ]
3-p-Coumaroylquinic acid	0.00348813	0.0128363	19159.4	down	-19159.4	-499557	-18.9303	75499	3-p-Coumaroylquinic acid [ C16 H18 O8, tgt=80.54, overall=80.54 ]
Cyclolariciresinol	0.00314906	0.011825	2469.57	down	-2469.57	-9102.05	-13.152		Cyclolariciresinol [ C20 H24 O6, tgt=71.61, overall=71.61 ]

## Sheet: batch 2 vs PNG
	Moderated T-Test [batch 2] Vs [PNG] P <= 0.05 FC >=2.0
Compound	p	p (Corr)	FC (abs)	Regulation	FC	Abund Diff (Raw)	Abund Diff (Log2)	ChEBI	Annotations
Homoveratric acid	1.41788e-09	2.69781e-08	3.03243	up	3.03243	1.55905e+06	20.5722		Homoveratric acid [ C10 H12 O4, tgt=99.12, overall=99.12 ]
Juglone	1.4662e-09	2.69781e-08	18.9514	down	-18.9514	-1.89319e+06	-20.8524	15794	Juglone [ C10 H6 O3, tgt=83.14, overall=83.14 ]
Isorhamnetin	2.86346e-07	2.50894e-06	3.86688	up	3.86688	7.25051e+06	22.7897	6052	Isorhamnetin [ C16 H12 O7, tgt=84.97, overall=84.97 ]
3-Sinapoylquinic acid	1.1285e-05	6.29224e-05	39410.3	up	39410.3	116504	16.83	75493	3-Sinapoylquinic acid [ C18 H22 O10, tgt=88.05, overall=88.05 ]
Pelargonidin 3-O-arabinoside	2.49982e-05	0.00011794	33376.8	up	33376.8	107352	16.712		Pelargonidin 3-O-arabinoside [ C20 H19 O9, tgt=78.40, overall=78.40 ]
Kaempferide	3.08952e-09	5.16792e-08	6.70885	up	6.70885	20027476	24.2555	6099	Kaempferide [ C16 H12 O6, tgt=99.68, overall=99.68 ]
Avenanthramide 2c	0.0123356	0.0277628	732.65	up	732.65	2060.37	11.0087	2939	Avenanthramide 2c [ C16 H13 N O5, tgt=80.41, overall=80.41 ]
Dihydrocaffeic acid	3.13727e-08	3.60786e-07	2.59606	up	2.59606	1.76003e+06	20.7472	48400	Dihydrocaffeic acid [ C9 H10 O4, tgt=97.76, overall=97.76 ]
Isorhamnetin 3-O-galactoside	0.0223694	0.0442578	261.199	up	261.199	963522	19.878	75751 / 75777	Isorhamnetin 3-O-galactoside [ C22 H22 O12, tgt=75.97, overall=75.97 ]
5-Pentadecylresorcinol	5.05775e-05	0.000221577	16661.3	down	-16661.3	-891611	-19.7661	2120	5-Pentadecylresorcinol [ C21 H36 O2, tgt=73.25, overall=73.25 ]
Avenanthramide 2f	0.0105682	0.0243068	1455.66	up	1455.66	265212	18.0168		Avenanthramide 2f [ C17 H15 N O6, tgt=73.56, overall=73.56 ]
Peonidin	2.25082e-08	2.95822e-07	7.71729	up	7.71729	20599908	24.2961	75314	Peonidin [ C16 H13 O6, tgt=99.68, overall=99.68 ]
Xanthotoxin	0.00128789	0.00401647	813.079	up	813.079	2.66715e+06	21.3469	18358	Xanthotoxin [ C12 H8 O4, tgt=94.72, overall=94.72 ]
Myricetin	0.000357148	0.00131431	6109.57	down	-6109.57	-3333728	-21.6687	18152	Myricetin [ C15 H10 O8, tgt=75.77, overall=75.77 ]
Phloretin 2'-O-xylosyl-glucoside	0.0123726	0.0277628	775.791	up	775.791	40266.7	15.2973		Phloretin 2'-O-xylosyl-glucoside [ C26 H32 O14, tgt=93.47, overall=93.47 ]
Naringenin 7-O-glucoside	0.0159037	0.0338374	80.0555	down	-80.0555	-2399412	-21.1943	28327	Naringenin 7-O-glucoside [ C21 H22 O10, tgt=97.91, overall=97.91 ]
Chrysoeriol 7-O-glucoside	0.00148059	0.00432428	1313.21	down	-1313.21	-1657.97	-10.6952		Chrysoeriol 7-O-glucoside [ C22 H22 O11, tgt=71.17, overall=71.17 ]
6''-O-Acetylgenistin	0.0156964	0.0338374	299.5	up	299.5	804.597	9.65212		6''-O-Acetylgenistin [ C23 H22 O11, tgt=83.25, overall=83.25 ]
Resveratrol 3-O-glucoside	3.20317e-06	2.1829e-05	107595	up	107595	1.36936e+06	20.3851	8198	Resveratrol 3-O-glucoside [ C20 H22 O8, tgt=96.63, overall=96.63 ]
Malvidin 3-O-arabinoside	0.00147336	0.00432428	1476.33	down	-1476.33	-1864.03	-10.8642		Malvidin 3-O-arabinoside [ C22 H23 O11, tgt=70.77, overall=70.77 ]
Formononetin	3.38319e-05	0.000151831	7.64928	up	7.64928	2.73298e+06	21.382	18088	Formononetin [ C16 H12 O4, tgt=88.03, overall=88.03 ]
Phloretin	9.8349e-08	1.06448e-06	3.67242	down	-3.67242	-10126726	-23.2717	17276	Phloretin [ C15 H14 O5, tgt=98.71, overall=98.71 ]
m-Coumaric acid	1.67575e-05	8.80965e-05	2.1658	up	2.1658	2.74131e+06	21.3864	18176	m-Coumaric acid [ C9 H8 O3, tgt=99.71, overall=99.71 ]
Sinapaldehyde	1.02601e-09	2.69695e-08	6.27982	up	6.27982	6649407	22.6648	27949	Sinapaldehyde [ C11 H12 O4, tgt=85.76, overall=85.76 ]
7,3',4'-Trihydroxyflavone	1.10776e-11	5.0957e-10	11.3572	up	11.3572	13807334	23.7189		7,3',4'-Trihydroxyflavone [ C15 H10 O5, tgt=92.12, overall=92.12 ]
1-Acetoxypinoresinol	0.00229518	0.00649712	2682.46	up	2682.46	573910	19.1305	582	1-Acetoxypinoresinol [ C22 H24 O8, tgt=84.03, overall=84.03 ]
Piceatannol	3.66631e-06	2.40929e-05	3.4439	down	-3.4439	-3.22986e+06	-21.623	28814	Piceatannol [ C14 H12 O4, tgt=96.80, overall=96.80 ]
3,4-Dihydroxyphenylacetic acid	0.00115643	0.00366868	2633.29	up	2633.29	1.17658e+06	20.1662	41941	3,4-Dihydroxyphenylacetic acid [ C8 H8 O4, tgt=96.12, overall=96.12 ]
Petunidin 3-O-rutinoside	2.01298e-24	1.85195e-22	121104	up	121104	95863.4	16.5487		Petunidin 3-O-rutinoside [ C28 H33 O16, tgt=72.61, overall=72.61 ]
Eriodictyol	2.41333e-05	0.000117288	2.84594	up	2.84594	5216488	22.3146	28412	Eriodictyol [ C15 H12 O6, tgt=95.81, overall=95.81 ]
Coumestrol	1.29504e-07	1.32382e-06	4.43443	up	4.43443	270773	18.0467	3908	Coumestrol [ C15 H8 O5, tgt=83.17, overall=83.17 ]
Pyrogallol	0.000167599	0.000656132	2.28274	up	2.28274	1.88935e+06	20.8495	16164	Pyrogallol [ C6 H6 O3, tgt=97.47, overall=97.47 ]
Caffeoyl tartaric acid	0.000264928	0.000994832	6927.85	down	-6927.85	-8750.85	-13.0952		Caffeoyl tartaric acid [ C13 H12 O9, tgt=84.74, overall=84.74 ]
3,7-Dimethylquercetin	0.0010601	0.0034917	2.38677	up	2.38677	1.61076e+06	20.6193		3,7-Dimethylquercetin [ C17 H14 O7, tgt=99.59, overall=99.59 ]
Nobiletin	0.000129543	0.00051817	11599.1	up	11599.1	9180.65	13.1644	7602	Nobiletin [ C21 H22 O8, tgt=87.40, overall=87.40 ]
(-)-Epigallocatechin	2.67223e-08	3.27794e-07	152126	down	-152126	-192178	-17.5521	42255	(-)-Epigallocatechin [ C15 H14 O7, tgt=70.05, overall=70.05 ]
Petunidin 3-O-galactoside	0.00694633	0.016599	1286.33	up	1286.33	15563.4	13.9259	31985	Petunidin 3-O-galactoside [ C22 H23 O12, tgt=72.27, overall=72.27 ]
Ellagic acid arabinoside	8.9823e-10	2.69695e-08	57010.9	up	57010.9	118553	16.8552		Ellagic acid arabinoside [ C19 H14 O12, tgt=77.79, overall=77.79 ]
Hydroxycaffeic acid	1.80236e-07	1.74544e-06	7.88719	up	7.88719	1.28264e+06	20.2907		Hydroxycaffeic acid [ C9 H8 O5, tgt=83.70, overall=83.70 ]
7,4'-Dihydroxyflavone	3.32473e-05	0.000151831	2.07748	up	2.07748	879122	19.7457	29503	7,4'-Dihydroxyflavone [ C15 H10 O4, tgt=85.94, overall=85.94 ]
Xanthohumol	0.000456055	0.00164538	5440.79	up	5440.79	15543.5	13.924	66331	Xanthohumol [ C21 H22 O5, tgt=74.56, overall=74.56 ]
5-Heneicosylresorcinol	0.00651485	0.0159831	9272.14	up	9272.14	472915424	28.817		5-Heneicosylresorcinol [ C27 H48 O2, tgt=78.15, overall=78.15 ]
3-Methoxyacetophenone	0.0200332	0.0405066	195.238	up	195.238	2.40772e+06	21.1992		3-Methoxyacetophenone [ C9 H10 O2, tgt=78.15, overall=78.15 ]
Cirsimaritin	0.00136628	0.00416648	2.43313	down	-2.43313	-603175	-19.2022	81337	Cirsimaritin [ C17 H14 O6, tgt=81.00, overall=81.00 ]
p-Coumaric acid ethyl ester	5.96883e-11	2.19653e-09	4.07325	down	-4.07325	-10363474	-23.305		p-Coumaric acid ethyl ester [ C11 H12 O3, tgt=86.86, overall=86.86 ]
Pinocembrin	7.64737e-07	6.1179e-06	4.19212	down	-4.19212	-1.56942e+06	-20.5818	28157	Pinocembrin [ C15 H12 O4, tgt=78.62, overall=78.62 ]
Pelargonidin	2.5584e-12	1.56915e-10	11.7271	up	11.7271	10474206	23.3203	25863	Pelargonidin [ C15 H11 O5, tgt=92.12, overall=92.12 ]
Dihydroquercetin	0.0241227	0.0472189	3.11881	down	-3.11881	-515306	-18.9751	17948	Dihydroquercetin [ C15 H12 O7, tgt=73.14, overall=73.14 ]
Cinnamic acid	0.0102334	0.0238349	3.20629	up	3.20629	2684893	21.3564	27386	Cinnamic acid [ C9 H8 O2, tgt=98.32, overall=98.32 ]
Esculin	9.50853e-07	6.72912e-06	146767	down	-146767	-2.18176e+06	-21.0571	4853	Esculin [ C15 H16 O9, tgt=76.60, overall=76.60 ]
Phlorin	1.07552e-05	6.29224e-05	14.6122	down	-14.6122	-14067364	-23.7459	52560	Phlorin [ C12 H16 O8, tgt=84.16, overall=84.16 ]
6-Hydroxyluteolin 7-O-rhamnoside	6.57347e-06	4.03173e-05	16963	up	16963	153756	17.2303		6-Hydroxyluteolin 7-O-rhamnoside [ C21 H20 O11, tgt=86.11, overall=86.11 ]
Dimethylmatairesinol	0.00476701	0.0120155	668.169	down	-668.169	-1.61477e+06	-20.6229		Dimethylmatairesinol [ C22 H26 O6, tgt=71.47, overall=71.47 ]
Sakuranetin	0.00398142	0.0101747	2.34101	up	2.34101	843433	19.6859	28927	Sakuranetin [ C16 H14 O5, tgt=97.03, overall=97.03 ]
Gallic acid ethyl ester	0.00010699	0.000450629	4.53212	up	4.53212	1.70406e+06	20.7005	87247	Gallic acid ethyl ester [ C9 H10 O5, tgt=90.54, overall=90.54 ]
Rosmarinic acid	0.000238575	0.000914538	5295.74	down	-5295.74	-778606	-19.5705	17226	Rosmarinic acid [ C18 H16 O8, tgt=70.15, overall=70.15 ]
Feruloyl glucose	1.59881e-05	8.65237e-05	26148.9	up	26148.9	326575	18.3171		Feruloyl glucose [ C16 H20 O9, tgt=82.12, overall=82.12 ]
Genistin	0.0011058	0.00356961	1190.75	up	1190.75	941.579	9.87894	27514	Genistin [ C22 H20 O10, tgt=74.55, overall=74.55 ]
p-Coumaroyl tartaric acid	5.22297e-27	9.61027e-25	3155997	down	-3155997	-3.98694e+06	-21.9269		p-Coumaroyl tartaric acid [ C13 H12 O8, tgt=79.60, overall=79.60 ]
Dihydro-p-coumaric acid	3.93802e-07	3.29362e-06	2.20652	up	2.20652	9540315	23.1856	32980	Dihydro-p-coumaric acid [ C9 H10 O3, tgt=99.07, overall=99.07 ]
6''-O-Acetylglycitin	0.00360913	0.00962436	2646.48	up	2646.48	117318	16.8401	133348	6''-O-Acetylglycitin [ C24 H24 O11, tgt=85.47, overall=85.47 ]
Pterostilbene	6.17328e-06	3.91684e-05	5.0101	up	5.0101	9185331	23.1309	8630	Pterostilbene [ C16 H16 O3, tgt=99.83, overall=99.83 ]
Isorhamnetin 3-O-glucoside 7-O-rhamnoside	1.48638e-08	2.10379e-07	53770.6	up	53770.6	42563	15.3773		Isorhamnetin 3-O-glucoside 7-O-rhamnoside [ C28 H32 O16, tgt=72.61, overall=72.61 ]
Quercetin 3-O-(6''-acetyl-galactoside) 7-O-rhamnoside	1.40937e-08	2.10379e-07	195779	up	195779	560820	19.0972		Quercetin 3-O-(6''-acetyl-galactoside) 7-O-rhamnoside [ C29 H32 O17, tgt=70.19, overall=70.19 ]
Malvidin 3-O-galactoside	8.84758e-07	6.51182e-06	8.89646	down	-8.89646	-5.04727e+06	-22.2671	31799	Malvidin 3-O-galactoside [ C23 H25 O12, tgt=80.57, overall=80.57 ]
5,6-Dihydroxy-7,8,3',4'-tetramethoxyflavone	2.20926e-07	2.03252e-06	97666.3	up	97666.3	690046	19.3963		5,6-Dihydroxy-7,8,3',4'-tetramethoxyflavone [ C19 H18 O8, tgt=74.67, overall=74.67 ]
d-Viniferin	0.0161831	0.0338374	575.944	up	575.944	1812.91	10.8241		d-Viniferin [ C28 H22 O6, tgt=74.81, overall=74.81 ]
Tetramethylscutellarein	0.0131904	0.0292413	1698.55	up	1698.55	18551.3	14.1792		Tetramethylscutellarein [ C19 H18 O6, tgt=70.35, overall=70.35 ]
Pinosylvin	0.0214679	0.0429357	413.145	up	413.145	1385.4	10.4361	36011	Pinosylvin [ C14 H12 O2, tgt=77.65, overall=77.65 ]
4-Vinylsyringol	0.0138022	0.0302334	924.836	up	924.836	2951.78	11.5274		4-Vinylsyringol [ C10 H12 O3, tgt=83.61, overall=83.61 ]
p-HPEA-EDA	0.00302598	0.00840199	1761.25	up	1761.25	5056.99	12.3041	85673	p-HPEA-EDA [ C17 H20 O5, tgt=77.11, overall=77.11 ]
Spinacetin 3-O-glucosyl-(1-6)-glucoside	0.00106269	0.0034917	1454.08	up	1454.08	1150.03	10.1675		Spinacetin 3-O-glucosyl-(1-6)-glucoside [ C29 H34 O18, tgt=70.95, overall=70.95 ]
2,3-Dihydroxy-1-guaiacylpropanone	0.00305942	0.00840199	2792.85	up	2792.85	27266.7	14.7349		2,3-Dihydroxy-1-guaiacylpropanone [ C10 H12 O5, tgt=79.90, overall=79.90 ]
3,4-Dihydroxyphenylglycol	0.00692236	0.016599	343.215	down	-343.215	-596726	-19.1867	1387	3,4-Dihydroxyphenylglycol [ C8 H10 O4, tgt=72.59, overall=72.59 ]
6''-O-Malonyldaidzin	0.00995731	0.023489	328.391	down	-328.391	-413.852	-8.69297	80371	6''-O-Malonyldaidzin [ C24 H22 O12, tgt=76.47, overall=76.47 ]
Acetyl eugenol	1.35257e-09	2.69781e-08	522357	down	-522357	-2.22872e+06	-21.0878	86583	Acetyl eugenol [ C12 H14 O3, tgt=71.12, overall=71.12 ]
Rosmanol	8.77398e-07	6.51182e-06	63802.1	down	-63802.1	-827252	-19.658		Rosmanol [ C20 H26 O5, tgt=76.93, overall=76.93 ]
Quercetin 3-O-acetyl-rhamnoside	0.000502454	0.00177792	3218.91	up	3218.91	8812.91	13.1054		Quercetin 3-O-acetyl-rhamnoside [ C23 H22 O7, tgt=80.23, overall=80.23 ]
Carnosol	0.00519737	0.0129232	47.6131	down	-47.6131	-2830383	-21.4326	3429	Carnosol [ C20 H26 O4, tgt=79.59, overall=79.59 ]
Naringin 6'-malonate	0.0160084	0.0338374	339.353	up	339.353	927.922	9.85786		Naringin 6'-malonate [ C30 H34 O17, tgt=72.06, overall=72.06 ]
3-p-Coumaroylquinic acid	0.000550575	0.00187603	42320.9	down	-42320.9	-499571	-18.9303	75499	3-p-Coumaroylquinic acid [ C16 H18 O8, tgt=80.54, overall=80.54 ]
Cyclolariciresinol	0.00394861	0.0101747	2125.11	down	-2125.11	-9101.93	-13.152		Cyclolariciresinol [ C20 H24 O6, tgt=71.61, overall=71.61 ]
